# Supplementary material for: A multiscale cerebral neurochemical connectome of the rat brain
Source: PLoS Biol. 2017 Jul 3;15(7):e2002612. doi: 10.1371/journal.pbio.2002612 (PMC5507471; doi:10.1371/journal.pbio.2002612)
Supplement: S1 Table — (XLSX) [file pbio.2002612.s015.xlsx]

## Sheet: Sheet1
Brain region	out-degree	in-degree	total degree
HyT	18	16	34
Amy	18	15	33
Th	16	17	33
R	18	15	33
PFC	16	12	28
VTA	15	13	28
SN	13	14	27
BNST	15	11	26
GP	14	12	26
Hc	13	12	25
Ins	14	10	24
LC	12	12	24
Acb	10	13	23
S	11	11	22
Pons	11	11	22
Hb	8	11	19
CPu	4	14	18
STh	7	10	17
OB	3	7	10
