# Supplementary material for: A multiscale cerebral neurochemical connectome of the rat brain
Source: PLoS Biol. 2017 Jul 3;15(7):e2002612. doi: 10.1371/journal.pbio.2002612 (PMC5507471; doi:10.1371/journal.pbio.2002612)
Supplement: S2 Table — (XLSX) [file pbio.2002612.s016.xlsx]

## Sheet: Sheet1
Brain region	out-degree		Brain region	in-degree		Brain region	total degree
DRN	83		CeA	58		DRN	136
MRN	72		RE	56		LH	112
IfCo	61		MD	56		MRN	106
PrCo	61		MEA	53		IfCo	105
LH	60		PVT	53		PrCo	105
LC	59		DRN	53		MEA	105
MEA	52		LH	52		CeA	103
PBNl	52		ENT	50		PVT	102
BMA	51		BLA	48		LC	99
BNSTdm	50		LS	47		RE	97
AHN	50		MPO	45		PBNl	91
PM	49		SPF	45		LS	85
PVT	49		IfCo	44		BMA	85
PBNm	49		PrCo	44		SUB	85
SUB	48		Cpu	44		PHN	84
ARC	46		PT	43		DMH	84
SUM	46		IFN	43		MPO	80
PHN	45		PVH	42		PM	80
CeA	45		DMH	42		ENT	78
BNSTmc	43		LA	41		AHN	77
BNSTv	42		CM	41		PBNm	77
DMH	42		CLN	41		SUM	75
RE	41		PNN	41		DB	71
InCoa	40		RLN	40		RLN	71
DB	40		PBNp	40		PNN	71
ACC	38		LC	40		PBNp	71
LS	38		PHN	39		IFN	71
PF	37		PBNl	39		VMH	70
PeVH	36		AcbSh	38		BLA	70
VMH	36		lHb	37		PF	68
CA1	36		SUB	37		CLN	68
BNSTtr	35		RT	36		PVH	67
BNSTpr	35		VMH	34		ACC	66
LPO	35		BMA	34		PT	66
MPO	35		MRN	34		MD	65
phCo	33		MM	33		AcbSh	64
RLN	31		COA	33		lHb	63
PBNp	31		AcbC	31		RT	63
BNSTif	30		DB	31		LPO	62
PNN	30		PM	31		CA1	61
RM	29		PF	31		CM	61
AcbC	28		SCH	30		InCoa	60
ENT	28		SUM	29		BNSTv	60
SNr	28		RH	29		ARC	60
IFN	28		ACC	28		phCo	60
InCop	27		PBNm	28		AcbC	59
MS	27		AHN	27		PeVH	59
RT	27		LPO	27		LA	58
CLN	27		PA	27		COA	58
AcbSh	26		phCo	27		BNSTdm	56
BNSTam	26		VM	27		SPF	54
VP	26		CA1	25		Cpu	53
lHb	26		IAM	25		RM	53
SNc	26		SNc	25		MS	51
PVH	25		MS	24		SNc	51
COA	25		BNSTvl	24		BNSTmc	50
CA3	25		RM	24		RH	48
RPO	25		lPFC	23		InCop	46
GP	23		PeVH	23		BNSTtr	45
TUM	23		AM	22		MM	45
PT	23		CL	22		SNr	45
BNSTal	22		GP	21		lPFC	44
BLA	22		InCoa	20		GP	44
lPFC	21		BA	20		CA3	44
CM	20		STh	20		SCH	43
RH	19		InCop	19		PA	42
BNSTrh	17		SO	19		VM	42
LA	17		CA3	19		BNSTpr	41
BNSTfu	16		AV	19		BNSTif	39
KF	16		IMD	19		BNSTam	38
BNSTjc	15		PCN	19		VP	37
EP	15		BNSTv	18		BNSTal	34
PA	15		SNr	17		BA	34
VM	15		DG	16		STh	33
BA	14		RPA	15		RPO	33
MGN	14		ARC	14		IAM	31
SCH	13		POST	14		TUM	30
CA2	13		MOB	13		CL	29
LGN	13		PRE	13		PCN	29
STh	13		VL	13		BNSTvl	28
BNSTov	12		BNSTal	12		DG	28
MM	12		BNSTam	12		IMD	26
DG	12		PARA	12		AM	25
POT	12		LGN	12		AV	25
SNl	12		VP	11		LGN	25
PRE	10		ABA	11		BNSTfu	24
POST	10		NLOT	11		BNSTrh	24
PCN	10		LD	11		SO	24
Cpu	9		BNSTtr	10		POST	24
SF	9		mHb	10		MGN	24
mHb	9		CA2	10		PRE	23
LD	9		MGN	10		CA2	23
MD	9		SF	9		BNSTjc	22
SPF	9		BNSTif	9		EP	22
PON	8		BNSTpl	9		MOB	20
MOB	7		LP	9		BNSTov	20
CL	7		BNSTfu	8		LD	20
IMD	7		BNSTov	8		POT	20
BNSTsc	6		BAOT	8		mHb	19
AV	6		AD	8		SF	18
IAM	6		POT	8		VL	18
SO	5		RPO	8		KF	18
NLOT	5		PON	8		PARA	17
PARA	5		AOB	7		SNl	17
PosCo	5		BNSTdl	7		NLOT	16
VL	5		BNSTjc	7		RPA	16
BNSTvl	4		BNSTmc	7		PON	16
LP	4		BNSTrh	7		ABA	14
AOB	3		BNSTad	7		LP	13
TRS	3		EP	7		BNSTsc	11
BNSTad	3		TUM	7		BNSTpl	11
ABA	3		NSM	7		AD	11
AM	3		RO	7		AOB	10
AD	3		BNSTdm	6		BNSTad	10
BNSTdl	2		BNSTpr	6		BNSTdl	9
BNSTpl	2		BNSTsc	5		BAOT	9
BNSTpo	2		SNl	5		PosCo	9
RO	2		BNSTvm	4		RO	9
BNSTvm	1		BNSTav	4		NSM	8
BNSTav	1		BNSTpm	4		TRS	6
BNSTpm	1		BNSTpo	4		BNSTpo	6
BAOT	1		PosCo	4		BNSTvm	5
NSM	1		TRS	3		BNSTav	5
RPA	1		KF	2		BNSTpm	5
AL	0		AL	1		AL	1
