# Supplementary material for: A multiscale cerebral neurochemical connectome of the rat brain
Source: PLoS Biol. 2017 Jul 3;15(7):e2002612. doi: 10.1371/journal.pbio.2002612 (PMC5507471; doi:10.1371/journal.pbio.2002612)
Supplement: S3 Table — (XLSX) [file pbio.2002612.s017.xlsx]

## Sheet: Sheet1
Node	Betweenness
HyT	16.5898
Amy	13.0045
Th	12.9286
R	10.0696
GP	9.1421
SN	7.12904
Hc	6.29448
Ins	5.31869
VTA	4.88099
LC	3.70285
BNST	3.43817
PFC	3.20328
Acb	2.80289
S	2.51984
Pons	2.27587
CPu	1.1671
Hb	1.05245
STh	0.368687
OB	0.111111
