# Supplementary material for: A multiscale cerebral neurochemical connectome of the rat brain
Source: PLoS Biol. 2017 Jul 3;15(7):e2002612. doi: 10.1371/journal.pbio.2002612 (PMC5507471; doi:10.1371/journal.pbio.2002612)
Supplement: S4 Table — (XLSX) [file pbio.2002612.s018.xlsx]

## Sheet: Sheet1
Link from node	to node	Edge-betweenness
OB	HyT	6.83333
OB	Amy	6.83333
CPu	Th	5.33333
CPu	Ins	5.14564
CPu	GP	5.07702
OB	Hc	4.44444
GP	OB	3.77302
STh	R	3.67778
STh	HyT	3.65
CPu	SN	3.61111
Th	S	2.99286
STh	Th	2.98333
HyT	OB	2.82857
Hb	HyT	2.74643
R	OB	2.69524
Hb	R	2.6631
STh	GP	2.65758
SN	Hc	2.64841
Hb	GP	2.63734
SN	LC	2.57063
GP	Pons	2.50202
Acb	Amy	2.49802
Amy	OB	2.49524
Acb	BNST	2.45516
Acb	HyT	2.41468
STh	SN	2.4
Th	BNST	2.39091
HyT	Ins	2.37897
LC	OB	2.36191
Th	Hc	2.33773
