# Supplementary material for: A multiscale cerebral neurochemical connectome of the rat brain
Source: PLoS Biol. 2017 Jul 3;15(7):e2002612. doi: 10.1371/journal.pbio.2002612 (PMC5507471; doi:10.1371/journal.pbio.2002612)
Supplement: S5 Table — (XLSX) [file pbio.2002612.s019.xlsx]

## Sheet: Sheet1
Node	Betweenness
DRN	704.62
CeA	616.17
PrCo	603.72
MEA	588.01
IfCo	535.91
PBNm	506.98
SUB	505.44
PVT	501.94
LC	501.53
LH	495.45
PBNl	466.44
DMH	450.38
BMA	448.56
MRN	428.51
PM	415.63
RE	375.78
MPO	344.95
ENT	321.67
ARC	295.17
RT	284.85
InCop	218.8
ACC	209.29
VMH	207.53
COA	204.38
PF	193.16
BLA	191.07
AcbSh	188.48
SNr	186.72
lHb	183.08
BNSTv	183.03
