# Supplementary material for: A multiscale cerebral neurochemical connectome of the rat brain
Source: PLoS Biol. 2017 Jul 3;15(7):e2002612. doi: 10.1371/journal.pbio.2002612 (PMC5507471; doi:10.1371/journal.pbio.2002612)
Supplement: S6 Table — (XLSX) [file pbio.2002612.s020.xlsx]

## Sheet: Sheet1
Link from node	to node	Edge-betweenness
NSM	InCop	125.078
BAOT	PA	124.494
BNSTav	DMH	124.187
BNSTpm	MPO	124.139
BNSTvm	PBNm	124.118
RPA	LC	124.096
SNr	AL	124
DMH	KF	106.349
PVT	BNSTfu	85.7003
RO	LC	84.1359
PM	BNSTav	83.3225
AOB	COA	82.6577
AV	SUB	80.3914
TRS	lHb	75.9738
PM	BNSTad	74.3515
SO	DRN	73.9497
BMA	BNSTov	68.5148
AM	PrCo	66.533
BNSTpl	PBNl	66.5323
BNSTpo	PBNl	65.4672
BNSTdl	PBNl	65.3626
BMA	BNSTmc	65.0269
PARA	VMH	63.4887
NLOT	BMA	62.7894
ABA	AcbSh	61.468
SUB	ARC	61.2216
BNSTdl	PBNm	59.5843
AD	PRE	58.9532
BNSTpo	PBNm	58.7435
BNSTpl	PBNm	58.6278
