# Supplementary material for: A multiscale cerebral neurochemical connectome of the rat brain
Source: PLoS Biol. 2017 Jul 3;15(7):e2002612. doi: 10.1371/journal.pbio.2002612 (PMC5507471; doi:10.1371/journal.pbio.2002612)
Supplement: S8 Table — (XLSX) [file pbio.2002612.s022.xlsx]

## Sheet: interregional efferents
AOB				MOB				IfCO				PrCO				ACC				lPFC				InCoa				InCop				AcbSh				AcbC				Cpu				LS				MS
EFFERENTS/OUTPUT	AABREVIATIONS	TRANSMITTER	REFERENCES	EFFERENTS/OUTPUT	ABBREVIATIONS	TRANSMITTER	REFERENCES	EFFERENTS/OUTPUT	ABBREVIATIONS	TRANSMITTER	REFERENCES	EFFERENTS/OUTPUT	ABBREVIATIONS	TRANSMITTER	REFERENCES	EFFERENTS/OUTPUT	ABBREVIATIONS	TRANSMITTER	REFERENCES	EFFERENTS/OUTPUT	ABBREVIATIONS	TRANSMITTER	REFERENCES	EFFERENTS/OUTPUT	ABBREVIATIONS	TRANSMITTER	REFERENCES	EFFERENTS/OUTPUT	ABBREVIATIONS	TRANSMITTER	REFERENCES	EFFERENTS/OUTPUT AcbSh	ABBREVIATIONS	TRANSMITTER	REFERENCES	EFFERENTS/OUTPUT AcbC	ABBREVIATIONS	TRANSMITTER	REFERENCES	EFFERENTS/OUTPUT	ABBREVIATIONS	TRANSMITTER	REFERENCES	EFFERENTS/OUTPUT	ABBREVIATIONS	TRANSMITTER	REFERENCES	EFFERENTS/OUTPUT	ABBREVIATIONS
BED NUCLEUS OF THE STRIA TERMINALIS				HYPOTHALAMUS				PREFRONTAL CORTEX				PREFRONTAL CORTEX				PREFRONTAL CORTEX				NUCLEUS ACCUMBENS				OLFACTORY BULB				OLFACTORY BULB				GLOBUS PALLIDUS				CAUDATE PUTAMEN				INSULAR CORTEX				NUCLEUS ACCUMBENS				HYPOTHALAMUS
Bed nucleus of the stria terminalis	BNST			Paraventricular hypothalamic nucleus	PVH		[1]	Anterior cingulate cortex	ACC		[1]	Dorsal anterior cingulate cortex	ACC		[1]	Prefrontal cortex	PFC		[1]	Nucleus accumbens, core	AcbC		[1]	Olfactory bulb	OB		[1]	Olfactory bulb	OB		[1]	Entopeduncular nucleus	EP		[1, 2]	Caudate putamen	CPu		[1]	Insular cortex, pars anterior	InCoa	GABA	[1]	Nucleus accumbens, core	AcbC		[1]	Lateral hypothalamus	LH
HYPOTHALAMUS				Supraoptic nucleus	SO		[2]	Prelimbic cortex	PrCo		[1]	Lateral prefrontal cortex	lPFC		[1]	NUCLEUS ACCUMBENS				CAUDATE PUTAMEN				PREFRONTAL CORTEX				PREFRONTAL CORTEX				Globus pallidus	GP	GABA	[1, 3-6]	GLOBUS PALLIDUS				Insular cortex, pars posterior	InCop	GABA	[1]	Nucleus accumbens, shell	AcbSh		[1]	Lateral preoptic area	LPO
Supraoptic nucleus	SO		[1]	AMYGDALA				INSULAR CORTEX				Prefrontal cortex	PFC		[1]	Nucleus accumbens, core	AcbC	GLU	[2, 3]	Caudate putamen	CPu		[2, 3]	Anterior cingulate cortex	ACC		[2]	Infralimbic cortex	IfCo		[2]	Ventral pallidum	VP	DA,ENK GABA	[2, 7-13]	Entopeduncular nucleus	EP		[2, 3]	NUCLEUS ACCUMBENS				HYPOTHALAMUS				Mammillary nuclei	MM
AMYGDALA				Basomedial nucleus of amygdala	BMA		5[3]	Insular cortex, pars anterior	InCoa		[1-3]	INSULAR CORTEX				Nucleus accumbens shell	AcbSh	GLU	[2]	SEPTAL REGION				Infralimbic cortex	IfCo		[3]	NUCLEUS ACCUMBENS				HYPOTHALAMUS				Globus pallidus	GP	GABA	[1-8]	Nucleus accumbens	Acb	GABA	[2]	Anterior hypothalamic nucleus	AHN		[2]	Medial preoptic area	MPO
Bed nucleus of the lateral olfactory tract	BLOT		[2]	Cortical nucleus of amygdala	COA		5[3]	Insular cortex, pars posterior	InCop		[4]	Insular cortex, pars posterior	InCop		[2]	CAUDATE PUTAMEN				Nucleus of the diagonal band (horizontal limb)	DB		[3]	NUCLEUS ACCUMBENS				Nucleus accumbens	Acb		[3]	Anterior hypothalamic nucleus	AHN		[1]	Ventral pallidum	VP	GABA ENK	[1, 3, 8-13]	GLOBUS PALLIDUS				Dorsomedial hypothalamic nucleus	DMH		[2]	Suprachiasmatic nucleus	SCH
Posterior cortical nuclei	COA		[2]	Medial nucleus of amygdala	MEA		5[3]	NUCLEUS ACCUMBENS				NUCLEUS ACCUMBENS				Caudate putamen	CPu	GLU	[2, 4, 5]	BED NUCLEUS OF THE STRIA TERMINALIS				Nucleus accumbens core	AcbC		[2]	CAUDATE PUTAMEN				Dorsomedial hypothalamic nucleus	DMH		[1, 7]	HYPOTHALAMUS				Entopeduncular nucleus	EP	GABA	[3, 4]	Hypothalamus	HTH		[3]	Supramammillary nucleus	SUM
Nucleus of the accessory olfactory tract	NLOT		[2]	HIPPOCAMPAL FORMATION				Nucleus accumbens, core	AcbC		[1, 5-8]	Nucleus accumbens, core	AcbC	GLU	[1, 3-10]	HYPOTHALAMUS				Bed nucleus of the stria terminalis, ventrolateral	BNSTvl		[4]	Nucleus accumbens shell	AcbSh		[2]	Caudate putamen	CPu		[1-4]	Lateral hypothalamus	LH		[4, 6, 9]	Anterior hypothalamic nucleus	AHN		[2]	Globus pallidus	GP	GABA ENK	[3, 5-11]	Lateral hypothalamic area	LH		[2, 4]	Ventromedial hypothalamic nucleus	VMH
OTHER BRAIN REGIONS				Entorhinal cortex	ENT		[4-7]	Nucleus accumbens, shell	AcbSh	GLU	[1, 5, 6, 8-12]	Nucleus accumben, shell	AcbSh	GLU	[1, 3-6, 8, 10]	Lateral hypothalamus	LH		[6]	Bed nucleus of the stria terminalis, posterolateral	BNSTpl		[4]	CAUDATE PUTAMEN				BED NUCLEUS OF THE STRIA TERMINALIS				Lateral preoptic area	LPO		[4, 6, 7, 9]	Dorsomedial hypothalamic nucleus	DMH		[2]	THALAMUS				Lateral preoptic area	LPO		[4, 5]	HABENULA
Piriform cortex	PIR	GLU	[3]	OTHER BRAIN REGIONS				CAUDATE PUTAMEN				CAUDATE PUTAMEN				Mammillary nucleus	MM		[7]	GLOBUS PALLIDUS				Caudate putamen	CPu		[1-4]	Bed nucleus of the stria terminalis. dorsolateral	BNSTdl		[3, 5]	Supramammillary nucleus	SUM		[1]	Lateral hypothalamus	LH		[1, 5, 7]	Parafascicular nucleus of thalamus	PF	GABA	[12]	Mammillary nuclei	MM		[2, 6]	Lateral habenula	LHb
				Anterior amygdaloid area	AAA		5[3]	Caudate putamen	CPu	GLU	[6, 9, 10, 13, 14]	Caudate putamen	CPu		[1, 8, 11-13]	Posterior hypothalamic nucleus	PHN		[8]	Globus pallidus	GP		[3]	BED NUCLEUS OF THE STRIA TERMINALIS				Bed nucleus of the stria terminalis, lateral	BNSTl		[3]	THALAMUS				Lateral preoptic area	LPO		[5]	Subparafascicular nucleus of thalamus	SPF	GABA	[13]	Medial preoptic nucleus	MPO		[2, 7]	Medial habenula	MHb
				Anterior olfactory nucleus	AON		[3]	BED NUCLEUS OF THE STRIA TERMINALIS				SEPTAL REGION				AMYGDALA				Ventral pallidum	VP		[3]	Bed nucleus of the stria terminalis, dorsolateral	BNSTdl		[4, 5]	Bed nucleus of the stria terminalis, medial	BNSTm		[5]	Anteromedial nucleus of thalamus	AM		[6]	Supramammillary nucleus	SUM		[2]	SUBSTANTIA NIGRA				Periventricular hypothalamic nucleus	PeVH		[4]	HIPPOCAMPAL FORMATION
				Lobus piriformis	LPI		[4]	Bed nucleus of the stria terminalis	BNST		[1, 9]	Nucleus of the diagonal band (vertical and horizontal limb)	DB		[1, 12]	Accessory basal nucleus of amygdala	ABA		[9]	AMYGDALA				Bed nucleus of the stria terminalis, juxtacapsular	BNStjc		[5]	Bed nucleus of the stria terminalis, posterolateral	BNSTpl		[5]	Interanteromedial nucleus of thalamus	IAM		[14]	AMYGDALA				Substantia nigra, pars compacta	SNc	SP GABA	[14-17]	Posterior hypothalamic nucleus	PHN		[8]	CA1	CA1
				Lateral Olfactory nucleus	NLOT		5[3]	Bed nucleus of the stria terminalis, juxtacapsular	BNSTjc		[15]	Lateral septal nucleus	LS		[1, 12]	Basal nucleus of amygdala	BA		[9]	Accessory basal nucleus of amygdala	ABA		[5]	Bed nucleus of the stria terminalis, lateral	BNSTl		[4]	Bed nucleus of the stria terminalis, ventrolateral	BNSTvl		[5]	Mediodorsal nucleus of thalamus	MD		[14, 15]	Central nucleus of amygdala	CeA	Op	[14]	Substantia nigra, pars reticulata	SNr	SP GABA	[3, 6, 14-22]	Premammillary nuclei	PM		[9]	CA2	CA2
				Olfactory tubercle	OT		5[3, 8, 9]	Bed nucleus of the stria terminalis, lateral	BNSTl		[15]	Medial septal nucleus	MS		[1, 12]	Basolateral amygdaloid nucleus	BLA		[10, 11]	Basal nucleus of amygdala	BA		[3, 5]	Bed nucleus of the stria terminalis, medial	BNSTm		[5]	HYPOTHALAMUS				Parataenial nucleus of thalamus	PT		[1, 6, 14]	THALAMUS				VENTRAL TEGMENTAL AREA				Paraventricular hypothalamic nucleus	PVH	ENK GLU ASP	[10-13]	CA3	CA3
				Parahippocampal area	PHI		[4]	Bed nucleus of the stria terminalis,posterolateral	BNSTpl		[15]	BED NUCLEUS OF THE STRIA TERMINALIS				Central nucleus of amygdala	CeA		[9]	Basolateral nucleus of amygdala	BLA		[6]	Bed nucleus of the stria terminalis, posterolateral	BNSTpl		[5]	Lateral hypothalamus	LH		[3]	Paraventricular nucleus of thalamus	PVT		[1, 14]	Anteromedial nucleus of thalamus	AM		[7]	Ventral tegmental area	VTA	GABA	[23-25]	Suprachiasmatic nucleus	SCH		[10, 14]	Dentate gyrus	DG
				Piriform cortex	PIR	GLU	5[3, 8-10]	Bed nucleus of the stria terminalis, ventral	BNSTv		[15]	Bed nucleus of the stria terminalis, posterolateral	BNSTpl		[14, 15]	Lateral nucleus of amygdala	LA		[9]	Central nucleus of amygdala	CeA		[5]	HYPOTHALAMUS				AMYGDALA				Nucleus reuniens of thalamus	RE		[6, 14]	Central lateral nucleus of thalamus	CL		[15]					Supraoptic nucleus	SO		[10]	Entorhinal cortex	ENT
								Bed nucleus of the stria terminalis, ventrolateral	BNSTvl		[16]	Bed nucleus of the stria terminalis, ventral	BNSTv		[14]	HABENULA				Lateral nucleus of amygdala	LA		[5]	Lateral hypothalamus	LH		[2, 4]	Accessory basal nucleus of amygdala	ABA		[4, 6]	Rhomboid nucleus of thalamus	RH		[14]	Central medial nucleus of thalamus	CM		[15]					Supramammillary nucleus	SUM	GABA(60%) 40% asymm.GLU ASP	[15-17]	Hippocampus	HC
								HYPOTHALAMUS				Bed nucleus of the stria terminalis, ventrolateral	BNSTvl		[14]	Lateral habenula	LHb		[12]	HABENULA				AMYGDALA				Basal nucleus of amygdala	BA		[4, 6]	Subparafascicular nucleus of thalamus	SPF		[14, 16]	Paracentral nucleus of thalamus	PCN		[15]					Ventromedial hypothalamic nucleus	VMH		[18, 19]	Hippocampal formation	HF
								Anterior hypothalamic nucleus	AHN		[9]	GLOBUS PALLLIDUS				HIPPOCAMPAL FORMATION				Lateral habenula	LHb		[7]	Accessory basal nucleus of amygdala	ABA		[6]	Basal nucleus of the accessory olfactory tract	BAOT		[4, 6]	SUBSTANTIA NIGRA				Parafascicular nucleus of thalamus	PF		[15]					AMYGDALA				Postsubiculum	POST
								Dorsomedial hypothalamic nucleus	DMH		[1, 17]	Ventral pallidum	VP		[1, 12]	Entorhinal cortex	ENT		[13]	HIPPOCAMPAL FORMATION				Basal nucleus of amygdala	BA		[6]	Basolateral nucleus of amygdala	BLA		[3-6]	Substantia nigra, pars compacta	SNc	GABA	[1, 5-9, 17]	Parataenial nucleus of thalamus	PT		[2, 16, 17]					Posterior nucleus of amygdala	PA		[20]	Subiculum	SUB
								Lateral hypothalamus	LH		[1, 18]	HYPOTHALAMUS				Parasubiculum	PARA		[13]	Perirhinal cortex	phCo		[8]	Basal nucleus of the accessory olfactory tract	BAOT		[6]	Basomedial amygdaloid nucleus	BMA		[3, 4, 6]	VENTRAL TEGMENTAL AREA				Paraventricular nucleus of thalamus	PVT		[2, 17]					HABENULA				THALAMUS
								Lateral preoptic nucleus	LPO		[9]	Dorsomedial hypothalamic nucleus	DMH		[1, 16]	Perirhinal cortex	phCo		[13, 14]	THALAMUS				Basolateral nucleus of amygdala	BLA		[2, 4-7]	Central nucleus of amygdala	CeA		[3, 5-7]	Caudal linear nucleus	CLN	GABA	[17-20]	Nucleus reuniens of thalamus	RE		[7]					Lateral habenula	LHb		[4, 21]	Parataenial nucleus of thalamus	PT
								Mammillary nucleus (medial)	MM		[9, 18-21]	Lateral hypothalmaus	LH		[1]	Postrhinal cortex	posCo		[13]	Mediodorsal nucleus of thalamus	MD	GLU	[2, 9, 10]	Basomedial nucleus of amygdala	BMA		[6]	Cortical nuclei of amygdala	COA		[4, 6]	Interfascicular nucleus	IFN	GABA	[17-19, 21]	Ventral medial nucleus of thalamus	VM		[15]					HIPPOCAMPAL FORMATION				Paraventricular nucleus of thalamus	PVT
								Medial preoptic nucleus	MPO		[1, 22]	Lateral preoptic area	LPO		[1, 12]	Presubiculum	PRE		[14]	Medial geniculate nucleus of thalamus	MGN		[2]	Central nucleus of amygdala	CeA		[2, 4-6, 8]	Lateral amygdaloid nucleus	LA		[4, 6]	Parabrachial nucleus pigmentosus	PBNp	GABA	[17-19, 21]	SUBTHALAMIC NUCLEUS								CA1	CA1		[4]	Reticular nucleus of thalamus	RT
								Dorsal and posterior area of hypothalamus	PHN		[9]	Mammillary nucleus	MM		[1, 17-19]	THALAMUS				Reticular nucleus of thalamus	RT		[2]	Cortical nucleus of amygdala	COA		[4, 6]	Medial nucleus of amygdala	MEA		[4, 6]	Nucleus paranigralis	PNN	GABA	[17-19, 21]	Subthalamic nucleus	STH		[8]					CA2	CA2		[4]	VENTRAL TEGMENTAL AREA
								Premammillary nuclei	PM		[23]	Posterior hypothalamus	PHN		[1]	Anterior medial nucleus of thalamus	AM		[5]	SUBSTANTIA NIGRA				Lateral nucleus of amygdala	LA		[2, 6, 8, 9]	Nucleus of the lateral olfactory tract	NLOT		[4, 6]	Rostral linear nucleus	RLN	GABA	[17-19, 21]	SUBSTANTIA NIGRA								CA3	CA3		[4]	Caudal linear nucleus	CLN
								Paraventricular hypothalamic nucleus	PVH		[9]	Premammillary nucleus	PM		[1, 20]	Central lateral nucleus of thalamus	CL		[15]	Substantia nigra	SN		[2]	Medial nucleus of amygdala	MEA		[5, 6]	Posterior nucleus of amygdala	PA		[4, 6]	Ventral tegmental area	VTA	GABA ENK SP	[1, 2, 7-11, 17-19, 22]	Substantia nigra, pars compacta	SNc	GABA ENK	[1, 2, 6-8, 18-20]					Entorhinal cortex	ENT		[4]	Interfascicular nucleus	IFN
								Suprachiasmatic nucleus	SCH		[1, 24]	Tuberomammillary nucleus	TUM		[12]	Central medial nucleus of thalamus	CM		[5]	VENTRAL TEGMENTAL AREA				Nucleus of the lateral olfactory tract	NLOT		[6]	HIPPOCAMPAL FORMATION				PONS				Substantia nigra, pars reticulata	SNr	GABA,ENK	[1, 2, 6-9, 18, 20]					Hippocampus	HC	GABA	[22]	Parabrachial nucleus pigmentosus	PBNp
								Supramammillary nucleus	SUM		[1, 9, 25]	AMYGDALA				Interanteromedial nucleus of thalamus	IAM		[5, 16]	Ventral tegmental area	VTA	GLU	[2, 11]	Posterior nucleus of amygdala	PA		[6]	Perirhinal cortex	phCo		[3, 4, 8]	Parabrachial nucleus	PBN		[7]	VENTRAL TEGMENTAL AREA								Subiculum	SUB		[4, 23]	Nucleus paranigralis	PNN
								AMYGDALA				Basal nucleus of amygdala	BA		[1, 21]	Intermediodorsal nucleus of thalamus	IMD		[5]	RAPHE NUCLEI				HABENULA				THALAMUS				OTHER BRAIN REGIONS				Caudal linear nucleus	CLN	GABA	[20-23]					THALAMUS				Rostral linear nucleus	RLN
								Accessory basal nucleus	AB		[9, 26]	Basolateral amygdaloid nucleus	BLA		[22, 23]	Mediodorsal nucleus of thalamus	MD	GLU	[5, 17, 18]	Dorsal raphe nucleus	DRN	5-HT	[12, 13]	Lateral habenula	LHb		[10]	Central medial nucleus of thalamus	CM		[4]	Bed nucleus of the stria terminalis/extended amygdala	BNST/ExtA		[9]	Interfascicular nucleus	IFN	GABA	[20-23]					Interanteromedial nucleus	IAM		[4, 24]	Ventral tegmental area	VTA
								Basal nucleus of amygdala	BA		[9, 26]	Basomedial nucleus of amygdala	BMA		[23]	Parafascicular nucleus of thalamus	PF		[17]	PONS				HIPPOCAMPAL FORMATION				Mediodorsal nucleus of thalamus	MD		[3]	Cingulum	Ci		[6]	Parabrachial nucleus pigmentosus	PBNp	GABA	[20-23]					Mediodorsal nucleus of thlamaus	MD		[4]	RAPHE NUCLEI
								Basal nucleus of the accessory olfactory tract	BAOT		[9]	Central nucleus of amygdala	CeA		[22, 23]	Posterior nucleus of thalamus	PO		[1]	Parabrachial nucleus	PBN		[14]	Lateral entorhinal cortex	ENT		[7]	Parafascicular nucleus of thalamus	PF		[3]	Nucleus gelatinosus	NG		[6]	Nucleus paranigralis	PNN	GABA	[20-23]					Parataenial nucleus of thalamus	PT		[4, 25, 26]	Dorsal raphe nucleus	DRN
								Basolateral nucleus of amygdala	BLA		[9, 26]	Lateral nucleus of amygdala	LA		[22, 24]	Parataenial nucleus of thalamus	PT		[5]	Pontine nuclei	PON		[15]	THALAMUS				Posterior nucleus of thalamus	PO		[3, 4]	Olfactory tubercle	OT	GABA		Rostral linear nucleus	RLN	GABA	[20-23]					Paraventricular nucleus of thalamus	PVT		[4, 24, 25]	Median raphe nucleus	MRN
								Basomedial nucleus of amygdala	BMA		[1, 9, 27]	Medial nucleus of amygdala	MEA		[23]	Paraventricular nucleus of thalamus	PVT		[5, 19]	OTHER BRAIN REGIONS				Central lateral nucleus of thalamus	CL		[2]	Subparafascicular nucleus of thalamus	SPF		[3, 9]	Retrorubral area	RR		[7, 9]	Ventral tegmental area	VTA	GABA	[2, 20, 22, 23]					Nucleus reuniens of thalamus	RE		[4, 24, 27, 28]	Raphe nuclei	RNcl
								Central nucleus of amygdala	CeA		[1, 9, 26-28]	HABENULA				Nucleus reuniens of thalamus	RE		[5, 20]	Nucleus cuneiformis	CFN		[2]	Central medial nucleus of thalamus	CM		[7]	Ventroposterior nucleus of thalamus	VPO		[3]	Substantia innominata	SI		[4, 7]	OTHER BRAIN REGIONS								Rhomboid nucleus of thalamus	RH		[4, 24]	OTHER BRAIN REGIONS
								Cortical nucleus of amygdala	COA		[9, 26, 27]	Lateral habenula	LHb		[25]	Reticular nucleus of thalamus	RT		[21]	Interpeduncular nucleus	IPN		[2]	Mediodorsal nucleus of thalamus	MD		[2, 4]	SUBTHALAMIC NUCLEUS								Cingulum	Ci		[7]					Subparafascicular nucleus	SPF		[4, 29]	Retrosplenial granular cortex	RSCo
								Lateral nucleus of amygdala	LA		[9, 26, 28]	HIPPOCAMPAL FORMATION				Subparafascicular nucleus of thalamus	SPF		[22]	Internal capsule	ITC		[2]	Parafascicular nucleus of thalamus	PF		[4]	Subthalamic nucleus	STH		[10]					Nucleus gelatinosus	NG		[7]					VENTRAL TEGMENTAL AREA
								Medial nucleus of amygdala	MEA		[1, 9, 26, 27]	Lateral entorhinal cortex	ENT		[1, 26]	SUBSTANTIA NIGRA				Nucleus of the solitary tract	NTS		[16]	Posterior nucleus of thalamus	PO		[2, 4]	LOCUS COERULEUS								Substantia innominata	SI		[5]					Caudal linear nucleus	CLN		[30]
								Nucleus of the lateral olfactory tract	NLOT		[9, 26]	Perirhinal cortex	phCo		[1, 26, 27]	Substantia nigra, pars compacta	SNc	GLU	[17, 23]	Medial, ventrolateral Periaqueductal gray	PAG	GLU/ASP	[2, 17]	Parataenial nucleus of thalamus	PT		[2]	Locus coeruleus	LC		[3, 11]													Interfascicular nucleus	IFN		[30]
								Posterior nucleus of amygdala	PA		[9]	Presubiculum	PRE		[1]	VENTRAL TEGMENTAL AREA				Superior colliculus	SC		[2]	Paraventricular nucleus of thalamus	PVT		[2, 4, 7]	PONS																Parabrachial nucleus pigmentosus	PBNp		[30]
								HIPPOCAMPAL FORMATION				RAPHE NUCLEI				Ventral tegtmental area	VTA	GLU	[17, 24]	Substantia innominata	SI		[3]	Nucleus reuniens of thalamus	RE		[2]	Pontine nuclei	PON		[7]													Nucleus paranigralis	PNN		[30]
								Entorhinal cortex	ENT		[29]	Median raphe nucleus	MRN		[1]	RAPHE NUCLEI				Ventrolateral part of striatum	STr		[18]	Rhomboid nucleus of thalamus	RH		[2]	OTHER BRAIN REGIONS																Rostral linear nucleus	RLN		[30]
								Perirhinal cortex	phCo		[1, 9, 29]	THALAMUS				Dorsal raphe nucleus	DRN		[25-27]	Ventral thalamic nucleus	V		[2]	Subparafascicular nucleus of thalamus	SPF		[4, 11]	Auditory somatosensory visceral thalamic nucleus			[7]													OTHER BRAIN REGIONS
								THALAMUS				Anteromedial nucleus of thalamus	AM		[1, 28]	Median raphe nucleus	MRN		[25]	Zona incerta	ZI		[2]	SUBTHALAMIC NUCLEUS				Subnucleus reticularis dorsalis			[7]													Anterodorsal preoptic area	adPO		[2]
								Anterior medial nucleus of thalamus	AM		[30]	Anteroventral nucleus of thalamus	AV		[1]	PONS								Subthalamic nucleus	STH		[12]	Central gray matter	CG		[3]													Anteroventral preoptic area	avPO		[2]
								Central medial nucleus of thalamus	CM		[30, 31]	Central lateral nucleus of thalamus	CL		[1]	Parabrachial nucleus	PBN		[28]					SUBSTANTIA NIGRA				Cingulate cortex	CiCo		[2, 12]													Interpeduncular nucleus	IPN		[4]
								Interanteromedial nucleus of thalamus	IAM		[30, 31]	Central medial nucleus of thalamus	CM		[1, 12, 28, 29]	OTHER BRAIN REGIONS								Substantia nigra, pars compacta	SNc		[2]	Gustatory thalamic nucleus	GT		[4]													Subparaventricular zone	spv		[2]
								Intermediodorsal nucleus of thalamus	IMD		[30, 31]	Interanteromedial nucleus of thalamus	IAM		[1, 28, 29]	Central gray	CG		[1]					VENTRAL TEGEMNTAL AREA				Inferior colliculus	IC		[7]
								Mediodorsal nucleus of thalamus	MD	GLU	[8, 9, 13, 18, 32-35]	Intermediodorsal nucleus of thalamus	IMD		[1, 28, 29]	Cingulate cortex	CiCo		[1]					Ventral tegmental area	VTA		[2]	Lateral thalamic nucleus	L		[4]
								Parafascicular nucleus of thalamus	PF		[1, 13]	Mediodorsal nucleus of thalamus	MD	GLU	[1, 28-35]	Nucleus of Darkschetwisch	Dk		[1]					RAPHE NUCLEI				Medial nucleus of thalamus	MT		[4]
								Parataenial nucleus of thalamus	PT		[1, 9, 30, 31]	Paracentral nucleus of thalamus	PCN		[1]	Edinger westphal	EW		[1]					Dorsal raphe nucleus	DRN		[2]	Trigeminal nucleus caudalis	NC5		[7]
								Paraventricular nucleus of thalamus	PVT		[1, 9, 30, 31, 36]	Parafascicular nucleus of thalamus	PF		[1, 31]	Interstitial nucleus of medial longitudinal fasciculus	IMLF		[1]					Nucleus raphe magnus	RM		[2]	Nucleus of the solitary tract	NTS	GLU	[1, 3, 13]
								Nucleus reuniens of thalamus	RE		[1, 8, 9, 18, 30, 31]	Parataenial nucleus of thalamus	PT		[1, 12, 28, 29]	Internal capsule	ITC		[17]					LOCUS COERULEUS				Ventrolateral orbital cortex	oPFC		[14]
								Rhomboid nucleus of thalamus	RH		[9, 31]	Paraventricular nucleus of thalamus	PVT		[1, 12, 28, 29]	Lateral thalamic nucleus	L		[17]					Locus coeruleus	LC		[13]	Olfactory tubercle	OT		[3]
								Reticular nucleus of thalamus	RT		[37]	Nucleus reuniens of thalamus	RE		[1, 12, 28, 29]	Laterodorsal tegmental nucleus	LDT		[21]					PONS				Periaqueductal gray	PAG		[1, 3]
								Subparafascicular thalamic nucleus	SPF		[1]	Rhomboid nucleus of thalamus	RH		[1, 29]	Mesencephalic trigeminal nucleus	Me5		[1]					Lateral Parabrachial nucleus	PBNl		[2]	Piriform cortex	PIR		[3]
								Ventromedial thalamic nucleus	VM		[1]	Reticular nucleus of thalamus	RT		[1, 32]	Medullary Reticular formation	MeRF		[1]					Medial Parabrachial nucleus	PBNm		[4, 14]	Superior colliculus	SC		[1]
								SUBSTANTIA NIGRA				Ventrolateral nucleus of thalamus	VL		[12]	Nucleus of the solitary tract	NTS		[29]					OTHER BRAIN REGIONS				Caudal spinal trigeminal nucleus	SpVN		[3]
								Substantia Nigra, pars compacta	SNc	GLU	[13, 38]	Ventromedial nucleus of thalamus	VM		[1, 12]	Medial periaqueductal gray	PAG	GLU ASP	[1, 17, 30]					Central gray matter	CG		[4]	Secondary somatosensory area	SSSA		[7]
								VENTRAL TEGMENTAL AREA				SUBSTANTIA NIGRA				Retrosplenial cortex	RSCo		[1]					Cingulate cortex	CiCo		[3, 15]	Striatum	STr		[3]
								Caudal linear nucleus	CLN		[39]	Substantia nigra, pars compacta	SNc	GLU	[1, 31, 36]	Superior colliculus	SC		[5, 17]					Gustatory thalamic nucleus	GT		[7]
								Interfascicular nucleus	IFN		[39]	VENTRAL TEGMENTAL AREA				Ventrolateral part of striatum	STr		[31]					Internal capsule	ITC		[4]
								Parabrachial nucleus pigmentosus	PBNp		[39]	Caudal linear nucleus	CLN		[37]	Ventral thalamic nucleus	V		[17]					Nucleus submedius	NSM		[2]
								Nucleus paranigralis	PNN		[39]	Interfascicular nucleus	IFN		[37]									Nucleus of the solitary tract	NTS		[4]
								Rostral linear nucleus	RLN		[39]	Parabrachial nucleus pigmentosus	PBNp		[37]									Ventrolateral orbital cortex	oPFC		[2, 16]
								Ventral tegmental area	VTA	GLU	[6, 9, 13, 40-44]	Nucleus paranigralis	PNN		[37]									Olfactory tubercle	OT		[4]
								RAPHE NUCLEI				Rostral linear nucleus	RLN		[37]									Periaqueductal gray	PAG		[1, 2, 4]
								Dorsal raphe nucleus	DRN		[9, 42, 45-47]	Ventral tegmental area	VTA	GLU	[1, 5, 31, 38-42]									Piriform cortex	PIR		[4]
								Median raphe nucleus	MRN		[45]	RAPHE NUCLEI												Superior colliculus	SC		[1]
								Nucleus raphe magnus	RM		[48]	Dorsal raphe nucleus	DRN		[1, 41, 43, 44]									Subnucleus reticularis dorsalis	SNRD		[8]
								LOCUS COERULEUS				Nucleus raphe magnus	RM		[1]									Striatum	STr		[2, 4]
								Locus coeruleus	LC		[9, 49]	Nucleus raphe magnus	RM		[45]
								PONS				Nucleus raphe nuclei	RNcl		[1]
								Lateral parabrachial nucleus	PBNl		[1, 9, 50]	Nucleus raphe obscurus	RO		[1]
								Medial parabrachial nucleus	PBNm		[50, 51]	Nucleus raphe pallidus	RPA		[1]
								Pontine nuclei	PON		[52]	Nucleus raphe pontis	RPO		[1]
								OTHER BRAIN REGIONS				LOCUS COERULEUS
								Agranular insular cortex	agic		[9]	Locus coeruleus	LC		[1, 46]
								Anterior hypothalamic area	AHA		[9]	PONS
								Anterior olfactory nucleus	AON		[8, 9]	Pons	PONS		[1]
								Central gray	CG		[9]	Pontine nuclei	PON		[47]
								Dorsal hypothalamus	DH		[18]	OTHER BRAIN REGIONS
								Dorsal motor vagal nucleus	DM10		[1]	Anterior amygdaloid area	AAA		[22, 23]
								Interpeduncular nucleus	IPN		[9]	Anterior hypothalamic area	AHA		[1]
								Internal capsule	ITC		[13]	Anterior olfactory nucleus	AON		[1]
								Nucleus ambiguus	NA		[1]	Barrington nucleus	BN		[1]
								Nucleus caudalis magnocellularis	NCmc		[18]	Central gray pontine	CG		[1]
								Nucleus caudalid magnocellularis postmamm.	NCmc		[18]	Cingulate cortex	CiCo		[1]
												Endopiriform nucleus	EPi		[1]
								Nucleus gelatinosus	NG				FSt		[12]
								Nucleus tuberalis magnocellularis	NTmc		[18]	Interpeduncular nucleus	IPN		[1]
								Nucleus of the solitary tract	NTS		[1, 53]	Internal capsule	ITC		[31]
								Olfactory tubercle	OT		[9]	Laterodorsal tegmental nucleus	LDT		[1]
								Periaqueductal gray	PAG	GLU/ASP	[1, 13, 54]	Lateral tegmental nucleus	LTN		[1]
								Piriform cortex	PIR		[1, 9]	Medial orbital cortex	moCo		[1]
								Superior colliculus	SC		[13]	Nucleus of the solitary tract	NTS		[48]
								Subfascicular nucleus	SFN		[1, 9, 55]	Olfactory tubercle	OT		[1]
								Medial part of striatum	STr		[14, 38, 56]	Medial periaqueductral gray	PAG	GLU ASP	[1, 31, 49]
								Ventral thalamic nucleus	V		[13]	Piriform nucleus	PIR		[1]
												Pedunculoponine nucleus	PPN		[1]
												Retrosplenial cortex	RSCo		[1]
												Reticular tegmental nucleus	RTN		[1]
												Superior colliculus	SC		[31]
												Subfascicular nucleus	SFN		[1]
												Substantia innominata	SI		[1, 12, 22]
												Medial part of striatum	STr		[6, 8, 11, 36]
												Ventral thalamic nucleus	V		[31]
[truncated: 450 more columns]
