# Supplementary material for: A multiscale cerebral neurochemical connectome of the rat brain
Source: PLoS Biol. 2017 Jul 3;15(7):e2002612. doi: 10.1371/journal.pbio.2002612 (PMC5507471; doi:10.1371/journal.pbio.2002612)
Supplement: S9 Table — (XLSX) [file pbio.2002612.s023.xlsx]

## Sheet: interregional afferents
AOB				MOB				IfCo				PrCO				ACC				lPFC				InCoa				InCop				AcbSh				AcbC				Cpu				LS				MS
AFFERENTS/INPUT	ABBREVIATIONS	TRANSMITTER	REFERENCES	AFFERENTS/ INPUT	ABBREVIATIONS	TRANSMITTER	REFERENCES	AFFERENTS/INPUT	ABBREVIATIONS	TRANSMITTER	REFERENCES	AFFERENTS/INPUT	ABBREVIATIONS	TRANSMITTER	REFERENCES	AFFERENTS/INPUT	ABBREVIATIONS	TRANSMITTER	REFERENCES	AFFERENTS/INPUT	ABBREVIATIONS	TRANSMITTER	REFERENCES	AFFERENTS/INPUT	ABBREVIATIONS	TRANSMITTER	REFERENCES	AFFERENTS/INPUT	ABBREVIATIONS	TRANSMITTER	REFERENCES	AFFERENTS/INPUT AcbSh	ABBREVIATIONS	TRANSMITTER	REFERENCES	AFFERENTS/INPUT AcbC	AFFERENS/INPUT	TRANSMITTER	REFERENCES	AFFERENTS/INPUT	AFFERENS/INPUT	TRANSMITTER	REFERENCES	AFFERENTS/INPUT	ABBREVIATIONS	TRANSMITTER	REFERENCES	AFFERENTS/INPUT	ABBREVIATIONS
BED NUCLEUS OF THE STRIA TERMINALIS				SEPTAL REGION				PREFRONTAL CORTEX				PREFRONTAL CORTEX				PREFRONTAL CORTEX				BED NUCLEUS OF THE STRIA TERMINALIS				PREFRONTAL CORTEX				PREFRONTAL CORTEX				PREFRONTAL CORTEX				PREFRONTAL CORTEX				PREFRONTAL CORTEX				PREEFRONTAL CORTEX				PREFRONTAL CORTEX
Bed nucleus of the stria terminalis	BNST		[4]	Nucleus of the diagonal band (horizontal and vertical limb)	DB	Ach, GABA	[11-15]	Contralateral prefrontal cortex	PFC		[57]	Contralateral Prefrontal cortex	PFC		[50]	Contralateral Prefrontal cortex	PFC		[16]	Bed nucleus of the stria terminalis, dorsomedial nucleus	BNSTdm		[19]	Infralimbic cortex	IfCo		[2, 7]	Infralimbic cortex	IfCo		[15]	Anterior cingulate cortex	ACC	GLU	[23]	Anterior cingulate cortex	ACC	GLU	[24, 25]	Anterior cingulate cortex	ACC	GLU	[26-28]	Prelimbic cortex	PrCo		[31, 32]	Prelimbic cortex	PrCo
HYPOTHALAMUS				Septal region	Se		[16]	INSULAR CORTEX				BED NUCLEUS OF THE STRIA TERMINALIS				INSULAR CORTEX				HYPOTHALAMUS				Medial prefrontal cortex	mPFC		[17]	Medial prefrontal cortex	mPFC		[16]	Infralimbic cortex	IfCo	GLU	[17, 23-29]	Infralimbic cortex	IfCo		[26-30]	Infralimbic cortex	IfCo	GLU	[26, 29-32]	BED NUCLEUS OF THE STRIA TERMINALIS				HYPOTHALAMUS
Lateral preoptic area	LPO		[5]	GLOBUS PALLIDUS				Insular cortex, pars anterior	InCoa		[58]	Bed nucleus of the stria terminalis, dorsomedial nucleus	BNSTdm		[51]	Insular cortex, pars anterior	InCoa		[32]	Mammillary nucleus	MM		[20]	CAUDATE PUTAMEN				Prelimbic cortex	PrCo		[15]	Medial prefrontal cortex	mPFC		[30]	Lateral prefrontal cortex	lPFC		[25]	Lateral prefrontal cortex	lPFC		[31, 33]	Bed nucleus of the stria terminalis	BNST	VAS	[33]	Anterior hypothalamic nucleus	AHN
AMYGDALA				Ventral pallidum	VP	GABA	[11]	Insular cortex, pars posterior	InCop		[59]	Bed nucleus of the stria terminalis, juxtacapsular	BNSTjc		[52]	GLOBUS PALLIDUS				AMYGDALA				Caudate putamen	CPu	GABA	[18]	CAUDATE PUTAMEN				Prelimbic cortex	PrCo	GLU	[23, 27, 28, 30-32]	Medial prefrontal cortex	mPFC		[27, 31]	Medial Prefrontal cortex	mPFC	CCK	[34, 35]	Bed nucleus of the stria terminalis, anterolateral	BNSTal		[34]	Hypothalamus	HTH
Bed nucleus of the lateral olfactory tract	BLOT		[4]	HYPOTHALAMUS				BED NUCLEUS OF THE STRIA TERMINALIS				Bed nucleus of the stria terminalis, ventral	BNSTv		[14, 53]	Ventral pallidum	VP	Ach	[33]	Basolateral nucleus of amygdala	BLA		[18, 20-22]	GLOBUS PALLIDUS				Caudate putamen	CPu	GABA	[17]	Ventral prelimbic area	PrCo	GLU	[17, 30]	Prelimbic cortex	PrCo	GLU	[24, 25, 28-34]	Prelimbic cortex	PrCo		[32, 33, 36-38]	Bed nucleus of the stria terminalis, dorsomedial nucleus	BNSTdm		[35-37]	Lateral hypothalamus	LH
Cortical amygdaloid nucleus	COA		[2, 4]	Lateral hypothalamus	LH		[14]	Bed nucleus of the stria terminalis, dorsomedial nucleus	BNSTdm		[60]	GLOBUS PALLIDUS				HYPOTHALAMUS				Basomedial nucleus of amygdala	BMA		[22]	Globus pallidus	GP		[18]	GLOBUS PALLIDUS				INSULAR CORTEX				INSULAR CORTEX				INSULAR CORTEX				Bed nucleus of the stria terminalis, fusiform	BNStfu		[38]	Lateral preoptic nucleus	LPO
Medial amygdaloid nucleus	MEA		[2, 4, 6]	Lateral preoptic nucleus	LPO		[17]	Bed nucleus of the stria terminalis, juxtacapsular	BNSTjc		[61]	Ventral pallidum	VP	Ach	[54]	Premammillary nucleus (ventral and dorsal)	PM		[34]	HIPPOCAMPAL FORMATION				HYPOTHALAMUS				Globus pallidus	GP		[17]	Insular cortex, pars anterior	InCoa		[33]	Insular cortex, pars anterior	InCoa		[35]	Insular cortex	InCo	GLU	[39]	Bed nucleus of the stria terminalis, interfascicular	BNSTif		[39]	Periventricular hypothalamic nucleus	PeVH
Nucleus of the accessory olfactory tract	NLOT		[4]	Posterior hypothalamus	PHN		[14]	GLOBUS PALLIDUS				HYPOTHALAMUS				AMYGDALA				CA1	CA1		[23]	Lateral hypothalamus	LH		[2, 7, 19]	HYPOTHALAMUS				SEPTAL REGION				SEPTAL REGION				Insular cortex, pars anterior	InCoa		[40-43]	Bed nucleus of the stria terminalis, magnocellular	BNSTmc		[36]	Posterior hypothalamic nucleus	PHN
HIPPOCAMPAL FORMATION				Premammillary nucleus	PM		[14]	Ventral pallidum	VP	Ach	[62]	Posterior hypothalamic nucleus	PHN		[55]	Basolateral nucleus of amygdala	BLA	Zn	[31, 34-40]	Hippocampal formation	HF	GLU	[24]	Supramammillary nucleus	SUM		[19]	Lateral hypothalamus	LH		[18]	Lateral septal nucleus	LS		[24]	Lateral septal nucleus	LS		[31]	Insular cortex, pars posterior	InCop		[40, 42-44]	Bed nucleus of the stria terminalis, principal	BNSTpr		[39, 40]	Paraventricular hypothalamic nucleus	PVH
CA1	CA1		[7]	Tuberomamillary nucleus	TUM	GABA	[11, 18]	HYPOTHALAMUS				Premammillary nucleus	PM		[56, 57]	Basomedial nucleus of amygdala	BMA		[34]	Perirhinal cortex	phCo		[25]	Tuberomammillary nucleus	TUM		[19]	Supramammillary nucleus	SUM		[18, 19]	BED NUCLEUS OF THE STRIA TERMINALIS				GLOBUS PALLIDUS				NUCLEUS ACCUMBENS				Bed nucleus of the stria terminalis, transverse	BNSTtr		[39]	Supramammillary nucleus	SUM
Subiculum	SUB		[7]	AMYGDALA				Premammillary nucleus (dorsal and ventral)	PM		[63, 64]	Tuberomammillary nucleus	TUM		[58]	HIPPOCAMPAL FORMATION				Subiculum	SUB		[23]	AMYGDALA				Tuberomammillary nucleus	TUM		[18]	Bed nucleus of the stria terminalis, dorsomedial nucleus	BNSTdm		[34-36]	Globus pallidus	GP		[31]	Nucleus accumbens	Acb	GABA Ach	[2]	Bed nucleus of the stria terminalis, ventral	BNSTv		[36, 37]	AMYGDALA
LOCUS COERULEUS				Cortical amygdaloid nucleus	COA		[14]	Posterior hypothalamic nucleus	PHN		[65]	AMYGDALA				Hippocampal formation	HF	GLU	[41]	THALAMUS				Basolateral amygdaloid nucleus	BLA		[2, 7]	AMYGDALA				Bed nucleus of the stria terminalis, magnocellular	BNSTmc		[35, 36]	Ventral pallidum	VP	GABA	[36]	Nucleus accumbens, core	AcbC		[45]	Bed nucleus of the stria terminalis, ventrolateral	BNStvl		[41]	Medial nucleus of amygdala	MEA
Locus coeruleus	LC	NE	[8]	Median raphe nucleus	MRN		[19-21]	Suprachiasmatic nucleus	SCH	VIP(4%) VAS(13%)	[66]	Basolateral nucleus of the amygdala	BLA	Zn(35%)	[8, 11, 56, 59-64]	THALAMUS				Central medial nucleus of thalamus	CM		[26]	Basomedial nucleus	BMA		[2, 7]	Basolateral nucleus of amygdala	BLA		[20]	Bed nucleus of the stria terminalis, ventral	BNSTv		[35, 36]	AMYGDALA				BED NUCLEUS OF THE STRIA TERMINALIS				HYPOTHALAMUS				HABENULA
OTHER BRAIN REGIONS				Nucleus of the lateral olfactory tract	NLOT	GABA	[11, 14, 22]	AMYGDALA				Basomedial nucleus of amygdala	BMA		[11, 65]	Central lateral nucleus of thalamus	CL		[15, 42]	Intermediodorsal nucleus of thalamus	IMD		[27]	Central nucleus of amygdala	CeA		[18]	Central nucleus of amygdala	CeA		[17]	Bed nucleus of the stria terminalis, ventrolateral	BNSTvl		[37]	Basal nucleus of amygdala	BA		[31]	Bed nucleus of the stria terminalis, juxtacapsular	BNSTjc		[46]	Anterior hypothalamic nucleus	AHN	CRF	[42-44]	Medial habenula	MHb
Anterior olfactory nucleus	AON		[4]	HIPPOCAMPAL FORMATION				Basolateral nucleus of the amygdala	BLA	Zn	[14, 67-71]	Medial nucleus of amygdala	MEA		[66]	Central medial nucleus of thalamus	CM		[42-44]	Mediodorsal thalamic nucleus	MD	GLU/ASP	[9, 20, 21]	Anterior cortical nucleus	COA		[2, 7, 20]	Cortical nuclei of amygdala (anterior)	COA		[4, 20, 21]	GLOBUS PALLIDUS				Basolateral nucleus of amygdala	BLA		[37-43]	GLOBUS PALLIDUS				Arcuate nucleus	ARH		[45]	HIPPOCAMPAL FORMATION
Peryamygdaloid cortex	PeA		[4]	CA1	CA1		[14, 23]	Basomedial nucleus of amygdala	BMA		[14, 72]	HIPPOCAMPAL FORMATION				Laterodorsal nucleus of thalamus	LD		[42]	Paracentral nucleus of thalamus	PCN		[27]	Lateral nucleus	LA		[2, 7, 20]	Lateral nucleus of amygdala	LA		[4, 20, 21]	Ventral pallidum	VP	GABA	[12, 24]	Basomedial nucleus of amygdala	BMA		[37, 38]	Entopeduncular nucleus	EP		[47]	Dorsomedial hypothalamic nucleus	DMH		[46, 47]	CA1	CA1
Vomeronasal organ	VNO		[2, 9]	RAPHE NUCLEI				Cortical nuclei of amygdala	COA		[71]	CA1	CA1		[67-72]	Lateral posterior nucleus of thalamus	LP		[15]	Parafascicular nucleus of thalamus	PF		[20]	Medial nucleus of amygdalal	MEA		[2, 7]	HIPPOCAMPAL FORMATION				HYPOTHALAMUS				Central nucleus of amygdala	CeA	OP	[14]	Globus pallidus	GP	GABA	[8, 15, 48-50]	Hypothalamus	HTH	CRF	[3, 42, 48]	CA2	CA2
				Dorsal raphe nucleus	DRN	5-HT	[14, 19, 24, 25]	Medial nucleus of amygdala	MEA		[73]	CA3	CA3		[72]	Mediodorsal nucleus of thalamus	MD	Ach	[18, 42, 45]	Parataenial nucleus of thalamus	PT		[28]	HIPPOCAMPAL FORMATION				Perirhinal cortex	phCo		[16]	Lateral hypothalamus	LH		[24]	Lateral nucleus of amygdala	LA		[40]	Ventral pallidum	VP	GABA	[8]	Lateral hypothalamus	LH		[49, 50]	CA3	CA3
				Median raphe nucleus	MRN	5-HT	[14, 24]	Posterior nucleus of amygdala	PA		[74]	Entorhinal cortex	ENT		[72, 73]	Paracentral nucleus of thalamus	PCN		[42]	Paraventricular nucleus of thalamus	PVT		[20]	Perirhinal cortex	phCo		[17]	THALAMUS				AMYGDALA				HIPPOCAMPAL FORMATION				HYPOTHALAMUS				Medial preoptic nucleus	MPO		[44, 51]	Dentate gyrus	DG
				LOCUS COERULEUS				HIPPOCAMPAL FORMATION				Hippocampus	HC	GLU/ASP	[74]	Parafascicular nucleus of thalamus	PF		[42, 44]	Ventromedial nucleus of thalamus	VM		[20]	THALAMUS				Central lateral nucleus of thalamus	CL		[22]	Accessory basal nucleus of amygdala	ABA		[24]	CA1	CA1		[44]	Tuberomammillary nucleus	TUM		[51]	Periventricular hypothalamic nucleus	PeVH		[46, 52]	Entorhinal area	ENT
				Locus coeruleus	LC	NA	[14, 25-27]	CA1	CA1		[75-79]	Hippocampal formation	HF	GLU	[75]	Posterior nucleus of thalamus	PO		[42]	SUBSTANTIA NIGRA				Intermediodorsal thalamic nucleus	IMD		[21]	Medial geniculate nucleus of thalamus	MGN		[16]	Basal nucleus of amygdala	BA		[24]	Entorhinal cortex	ENT		[31, 37]	AMYGDALA				Posterior hypothalamic nucleus	PHN		[53]	Hippocampus	HC
				OTHER BRAIN REGIONS				CA3	CA3		[76]	Perirhinal cortex	phCo		[72, 74, 76]	Parataenial nucleus	PT		[46]	Substantia nigra, pars compacta	SNc		[29, 30]	Ventrolateral thalamic nucleus	VL	CGRP	[22]	Parafascicular nucleus of thalamus	PF		[22]	Basolateral nucleus of amygdala	BLA		[38-40]	Perirhinal cortex	phCo	GLU	[31, 45]	Basolateral nucleus of amygdala	BLA		[52-54]	Premammillary nuclei	PM		[54]	Subiculum	SUB
				Anterior amygdaloid area	AAA	GABA	[11, 14]	Entorhinal cortex	ENT		[76, 80]	Subiculum	SUB		[67, 68, 70, 72, 77]	Paraventricular nucleus of thalamus	PVT		[44, 46, 47]	VNETRAL TEGMENTAL AREA				SUBSTANTIA NIGRA				Paraventricular nucleus of thalamus	PVT		[16, 22]	Basomedial nucleus of amygdala	BMA		[1, 38, 39]	Subiculum	SUB		[37, 39, 44]	Basomedial nucleus of amygdala	BMA		[55]	Paraventricular hypothalamic nucleus	PVH	ENK	[44, 55]	THALAMUS
				Anterior olfactory nucleus	AON		[14, 22]	Hippocampal formation	HF	GLU	[81]	THALAMUS				Reuniens nucleus of thalamus	RE		[42, 48]	Ventral tegmental area	VTA		[20, 30]	Substantia nigra, pars compacta	SNc	DA	[2, 3, 7, 19]	Ventrolateral nucleus of thalamus	VL	CGRP	[23]	HIPPOCAMPAL FORMATION				THALAMUS				HIPPOCAMPAL FORMATION				Suprachiasmatic nucleus	SCH		[44, 56]	Paraventricular nucleus of thalamus	PVT
				Laterodorsal tegmental nucleus	LDT		[28]	Perirhinal cortex	phCo		[76, 82-84]	Anteromedial nucleus of thalamus	AM		[74]	Rhomboid nucleus of thalamus	RH		[42, 48]	RAPHE NUCLEI				VENTRAL TEGMENTAL AREA				Ventromedial nucleus of thalamus	VM		[16]	CA1	CA1		[41]	Central lateral nucleus of thalamus	CL		[31]	Perirhinal cortex	phCo		[56]	Supramammillary nucleus	SUM		[57, 58]	Nucleus reuniens of thalamus	RE
				Olfactory cortex	OCo	GABA	[11, 14]	Postrhinal cortex	PosCo		[80]	Central lateral nucleus of thalamus	CL		[78]	Ventrolateral nucleus of thalamus	VL		[42]	Dorsal raphe nucleus	DRN	5-HT non-5HT	[20, 21, 31]	VTA	VTA	DA	[2, 3, 7, 19]	OTHER BRAIN REGIONS				Entorhinal cortex	ENT		[38, 42]	Central medial nucleus of thalamus	CM		[31, 46, 47]	Subiculum	SUB		[57]	Ventromedial hypothalamic nucleus	VMH	ENK	[46, 59, 60]	VENTRAL TEGMENTAL AREA
				Primary olfactory cortex	OCo		[14]	Subiculum	SUB		[76, 78, 85, 86]	Central medial nucleus of thalamus	CM		[78-80]	Ventromedial nucleus of thalamus	VM		[42]	LOCUS COERULEUS				RAPHE NUCLEI				Submedial nucleus	NSM		[16]	Hippocampal formation	HF		[7, 41]	Interanteromedial nucleus of thalamus	IAM		[17]	THALAMUS				AMYGDALA				Ventral tegmental area	VTA
				Olfactory tubercle	OT		[9, 14]	THALAMUS				Interanteromedial nucleus of thalamus	IAM		[81]	SUBSTANTIA NIGRA				Locus coeruleus	LC	NE	[20]	Dorsal raphe nucleus	DRN		[2, 7]	Prepiriform cortex	PPIR		[16, 20]	Perirhinal cortex	phCo	GLU	[17]	Intermediodorsal nucleus of thalamus	IMD		[31, 47, 48]	Anteroventral nucleus of thalamus	AV		[58]	Basomedial nucleus of amygdala	BMA		[61]	RAPHE NUCLEI
				Piriform cortex	PIR		[22, 29]	Central lateral nucleus of thalamus	CL		[87]	Intermediodorsal nucleus of thalamus	IMD		[80]	Substantia nigra, pars compacta	SNc	DA	[23, 49-51]	PONS				Nucleus raphe magnus	RM		[2, 7]	Substantia innominata	SI		[18]	Subiculum	SUB		[40]	Paracentral nucleus of thalamus	PCN		[31]	Central lateral nucleus of thalamus	CL	Non Ach	[58-63]	Medial nucleus of amygdala	MEA	VAS	[33, 62]	Dorsal raphe nucleus	DRN
				Substantia innominata	SI	Ach	[11]	Central medial nucleus of thalamus	CM		[87, 88]	Laterodorsal nucleus of thalamus	LD		[78]	VENTRAL TEGMENTAL AREA				Kölliker-Fuse nucleus	KF		[14]	PONS				Secondary somatosensory cortex	SSSCo		[24]	THALAMUS				Parafascicular nucleus of thalamus	PF		[31]	Central medial nucleus of thalamus	CM		[58, 60-64]	Posterior nucleus of amygdala	PA		[20]	Median raphe nucleus	MRN
				Dorsal and medial transitional field	TF		[14]	Interanteromedial nucleus of thalamus	IAM		[89]	Mediodorsal nucleus of thalamus	MD	GLU/ASP	[33, 56, 74, 78, 82]	Caudal linear raphe nucleus	CLN		[52]	Medial parabrachial nucleus	PBNm		[14]	Medial parabrachial nucleus	PBNm		[2, 7, 23]					Central medial nucleus of thalamus	CM		[24, 43, 44]	Parataenial nucleus of thalamus	PT		[17, 31, 47, 49, 55, 56]	Intermediodorsal nucleus of thalamus	IMD		[60, 63, 65]	HABENULA				Nucleus raphe magnus	RM
				Lateral transitional field	TFl		[14]	Laterodorsal nucleus of thalamus	LD		[87]	Paracentral nucleus of thalamus	PCN		[78]	Ventral tegmental area	VTA	DA	[23, 34, 49, 53, 54]	OTHER BRAIN REGIONS				OTHER BRAIN REGIONS								Intermediodorsal nucleus of thalamus	IMD		[24, 45, 46]	Paraventricular nucleus of thalamus	PVT		[31, 48-55]	Laterodorsal nucleus of thalamus	LD		[59]	Lateral habenula	LHb		[63]	Nucleus raphe pontis	RPO
								Paracentral nucleus of thalamus	PCN		[87]	Parafascicular nucleus of thalamus	PF		[78, 80]	RAPHE NUCLEI				Ventral endopiriform	PBN		[22]	Nucleus of the solitary tract	NTS		[2, 7]					Mediodorsal nucleus of thalamus	MD		[24, 43]	Nucleus reuniens of thalamus	RE		[17, 31, 55, 57, 58]	Lateral posterior nucleus of thalamus	LP		[58, 59, 66]	HIPPOCAMPAL FORMATION				LOCUS COERULEUS
								Parafascicular nucleus of thalamus	PF		[87, 90]	Posterior nucleus of thalamus	PO		[78]	Dorsal raphe nucleus	DRN	5-HT DA	[34, 49, 52, 55-59]	Periamygdaloid cortex	PeA		[22]	Substantia innominata	SI		[19]					Paracentral of thalamus nucleus	PCN		[24]	Rhomboid nucleus of thalamus	RH		[17, 47, 55, 57]	Mediodorsal nucleus of thalamus	MD		[58]	CA1	CA1	GABA GLU	[23, 48, 64-68]	Locus coeruleus	LC
								Posterior nucleus of thalamus	PO		[87]	Parataenial nucleus of thalamus	PT		[74, 78, 83]	Median raphe nucleus	MRN		[52, 56]	Pyriform cortex	PIR		[20]									Parafascicular nucleus of thalamus	PF		[24, 43]	SUBTHALAMIC NUCLEUS				Medial geniculate nucleus	MGN		[67, 68]	CA2	CA2	GABA GLU	[67-70]	OTHER BRAIN REGIONS
								Parataenial nucleus of thalamus	PT		[83, 91]	Paraventricular nucleus of thalamus	PVT		[78, 80, 83-89]	Pontine raphe nucleus	RPO		[56]													Parataenial nucleus of thalamus	PT		[7, 43, 46-49]	Subthalamic nucleus	STH		[31]	Paracentral nucleus of thalamus	PCN		[60-63]	CA3	CA3	GABA GLU	[23, 48, 66-71]	A1	A1
								Paraventricular nucleus of thalamus	PVT		[90, 92-95]	Nucleus reuniens of thalamus	RE		[78, 81]	LOCUS COERULEUS																Paraventricular nucleusof thalamus	PVT		[24, 43, 45, 46, 49-56]	SUBSTANTIA NIGRA				Parafascicular nucleus of thalamus	PF		[34, 58, 61, 62]	Dentate gyrus	DG	GLU	[66, 67, 69, 70]	A2	A2
								Nucleus reuniens of thalamus	RE		[87, 89, 96]	Rhomboid nucleus of thalamus	RH		[78, 81]	Locus coeruleus	LC	NE	[52, 56, 60]													Nucleus reuniens of thalamus	RE		[43]	Substantia nigra, pars compacta	SNc		[31, 59]	Posterior nucleus of thalamus	PO		[58-60]	Entorhinal cortex	ENT	Ach	[72]	A3	A3
								Rhomboid nucleus of thalamus	RH		[87, 89, 90, 96]	Ventrolateral nucleus of thalamus	VL		[78]	PONS																Rhomboid nucleus of thalamus	RH		[43]	VENTRAL TEGMENTAL AREA				Parataenial nucleus of thalamus	PT		[63]	Hippocampus	HC	GLU	[3, 73-75]	Interpeduncular nucleus	IPN
								Ventrolateral nucleus of thalamus	VL		[87]	Ventromedial nucleus of thalamus	VM		[78]	Lateral Parabrachial nucleus	PBNl		[56]													SUBSTANTIA NIGRA				Ventral tegmental area	VTA	GABA, DA	[22, 60, 61]	Paraventricular nucleus of thalamus	PVT		[60, 63]	Hippocampal formation	HF		[76]	Medulla oblangata	MeO
								Ventromedial nucleus of thalamus	VM		[87]	SUBSTANTIA NIGRA				OTHER BRAIN REGIONS																Substantia nigra , pars compacta	SNc	DA	[24, 57]	RAPHE NUCLEI				Nucleus reuniens of thalamus	RE		[60, 69]	Subiculum	SUB		[77-80]	Nucleus reticularis tegmenti pontis	pRT
								SUBSTANTIA NIGRA				Substantia nigra	SN	DA	[90]	Posterior agranular insular area			[61]													VENTRAL TEGMENTAL AREA				Dorsal raphe nucleus	DRN	DA	[31]	Rhomboid nucleus of thalamus	RH		[60, 63, 69]	THALAMUS
								Substantia nigra, pars compacta	SNc	DA	[38, 97, 98]	Substantia nigra, pars compacta	SNc		[32, 91]	Dorsomedial thalamic nucleus	DM		[62]													Caudal linear nucleus	CLN	DA GABA	[24, 57, 58]	OTHER BRAIN REGIONS				Ventral medial nucleus of thalamus	VM		[70]	Parataenial nucleus of thalamus	PT		[81, 82]
								VENTRAL TEGMENTAL AREA				VENTRAL TEGMENTAL AREA				Ventral endopiriform nucleus	EPi		[39]													Nucleus interfascicularis	IFN	DA GABA	[24, 58]	Agranular insular cortex	agic	GLU	[31]	SUBTHALAMIC NUCLEUS				Paraventricular nucleus of thalamus	PVT		[82, 83]
								Caudal linear raphe nucleus	CLN		[57]	Caudal linear raphe nucleus	CLN		[50, 92]	Forel field	FF		[63]													Nucleus parabrachialis pigmentosus	PBNp	DA GABA	[24, 57, 58]	Laterodorsal tegmental nucleus	LDT	Ach	[62]	Subthalamic nucleus	STH	GLU	[61, 71-76]	VENTRAL TEGMENTAL AREA
								Parabrachial nucleus pigmentosus	PBNp	DA(45%) GABA(60%)or (20%)	[63, 97, 99-101]	Parabrachial nucleus pigmentosus	PBNp	60% GABA 45% DA, 20% GABA	[36, 56, 90, 93-95]	Laterodorsal tegmental nucleus	LDT		[56]													Nucleus paranigralis	PNN	DA, GABA	[24, 57, 58]	Nucleus of the solitary tract	NTS	DA,CCK,NT	[63]	SUBSTANTIA NIGRA				Caudal linear nucleus	CLN		[84]
								Paranigral nucleus	PNN	DA(45%) GABA(60%)or (20%)	[63, 97, 99-101]	Paranigral nucleus	PNN	60% GABA 45% DA, 20% GABA	[36, 56, 90, 93-95]	Lateral tegmental nucleus	LTN		[34]													Rostral linear nucleus	RLN		[24, 58]					Substantia nigra	SN	DA	[77]	Nucleus interfascicularis	IFN		[85]
								RAPHE NUCLEI				VTA (parabrachial and paranigral )	VTA	60% GABA 45% DA, 20% GABA	[36, 56, 90, 93-95]	Periaqueductal gray	PAG	DA	[49]													Ventral tegmental area	VTA	DA,GABA	[19, 24, 57, 58]					Substantia nigra, pars compacta	SNc	DA GABA	[61, 75, 76]	Nucleus paranigralis	PNN		[84, 85]
								Dorsal raphe nucleus	DRN	5-HT DA	[57, 63, 97, 102-106]	RAPHE NUCLEI				Periamygdaloid cortex	PeA		[39]													RAPHE NUCLEI								Substantia nigra, pars lateralis	SNl	DA GABA	[76]	Rotral linear nucleus	RLN		[84, 85]
								Median raphe nucleus	MRN		[57, 103]	Dorsal raphe nucleus	DRN	5-HT, DA	[50, 56, 90, 92, 96-99]	Pedunculopontine nucleus	PPN		[56]													Dorsal raphe nucleus	DRN		[24, 57]					Substantia nigra, pars reticulata	SNr	DA	[75, 76]	Ventral tegmental area	VTA	DA	[86]
								LOCUS COERULEUS				Median raphe nucleus	MRN	DA	[50, 90, 92]																	OTHER BRAIN REGIONS								VENTRAL TEGMENTAL AREA				RAPHE NUCLEI
								Locus coerueleus	LC	NE	[57, 103, 107]	Pontine raphe nucleus	RPO		[92]																	Agranular insular cortex	agic	GLU	[17]					Caudal linear nucleus	CLN	DA	[78]	Dorsal raphe nucleus	DRN	5-HT: DA	[87-92]
								PONS				LOCUS COERULEUS																				Dorsal peduncular cortex	DPC	GLU	[17, 24]					Nucleus interfascicularis	IFN	DA	[78]	Median raphe nucleus	MRN	5-HT	[87, 88, 93]
								Lateral Parabrachial nucleus	PBNl		[103]	Locus coeruleus	LC	NE	[50, 92, 100]																	Nucleus of the solitary tract	NTS	DA, CCK, NTS	[59]					Nucleus parabrachialis pigmentosus	PBNp	DA	[78]	Nucleus raphe magnus	RM	5-HT	[87]
								Medial parabrachial nucleus	PBNm		[108]	PONS																				Periaqueductal gray	PAG	DA	[57]					Nucleus paranigralis	PNN		[19, 78, 79]	Nucleus raphe pontis	RPO	5-HT	[87]
								Pontine nucleus	PON		[103]	Lateral Parabrachial nucleus	PBNl		[92]																	Piriform cortex	PIR	GLU	[17]					Rostral linear nucleus	RLN		[78]	LOCUS COERULEUS
								OTHER BRAIN REGIONS				Medial Parabrachial nucleus	PBNm		[92]																	Retrorubral area	RR	DA	[24, 57]					RAPHE NUCLEI				Locus coeruleus	LC	NA	[94]
								Amygdalo-hippocampal transition area	AHi		[76]	OTHER BRAIN REGIONS																				Substantia innominata	SI		[24]					Dorsal raphe nucleus	DRN	5-HT DA	[61, 80-85]	PONS
								Basal forebrain	BF		[82, 109]	Posterior agranular insular area			[76]																									Median raphe nucleus	MRN	5-HT	[84]	Kölliker-Fuse nucleus	KF		[95]
								Dorsomedial nucleus of thalamus	DM		[110]	Amygdalo-hippocampal transition area	AHi		[11, 92]																									LOCUS COERULEUS				Medial parabrachial nucleus	PBNm		[95]
								Ventral endopiriform	EPi		[14]	Basal forebrain	BF	GLU GABA Ach	[101]																									Locus coeruleus	LC	NA	[86]	OTHER BRAIN REGIONS
								Laterodorsal tegmental nucleus	LDT		[103]	Claustrum	CS	GLU/ASP	[74]																									OTHER BRAIN REGIONS				A1	A1	NA	[94]
								Lateral tegmental nucleus	LTN		[63]	Dorsomedial nucleus of thalamus	DMH		[102]																									Cingulate cortex	CiCo		[34]	A10	A10	DA	[94]
								Periqueductal gray	PAG	DA	[97]	Ventral endopiriform	EPi		[11]																									Dorsolateral orbital area	dloCo		[87]	A11	A11	DA	[94]
								Periamygdaloid cortex	PeA		[14]	Forel field	FF		[103]																									Frontal cortex	FCo	GLU	[88, 89]	A13	A13	DA	[94]
												Laterodorsal tegemental nucleus	LDT		[92]																									Medial orbital area	moCo		[87]	A14	A14	DA	[94]
												Lateral tegmental nucleus	LTN		[56]																									Sensorimotor cortex	pssCo		[34]	A2	A2	NA	[94]
												Periaqueductal gray	PAG	DA	[90]																									Visual sensory cortex	pvCo		[36]	A3	A3	NA	[94]
												Periamygdaloid cortex	PeA		[11]																									Ventrolateral orbital area	vloCo		[87]	Medulla oblanogata	MeO	NA	[94]
												Pedunculopontine nucleus	PPN		[92]																									Ventral orbital area	voCo		[87]	Perifornical hypothalamic area	PfVH	CRF	[42]
												Prosubiculum	PRO		[67]																													Nucleus reticularis tegmenti pontis	pRT	5-HT	[87]
[truncated: 450 more columns]
