# Supplementary material for: A multiscale cerebral neurochemical connectome of the rat brain
Source: PLoS Biol. 2017 Jul 3;15(7):e2002612. doi: 10.1371/journal.pbio.2002612 (PMC5507471; doi:10.1371/journal.pbio.2002612)
Supplement: S10 Table — —not detected; +very low/slight/scarce/scattered; ++low/weak; +++ moderate; ++++dense/high/intense; +++++very dense/very intense/most; X means that the receptors were present but not quantified. (XLSX) [file pbio.2002612.s024.xlsx]

## Sheet: Sheet1
	mGluR1	mGluR2	mGluR2/3	mGluR3	mGluR4	mGluR5	mGluR6	mGluR7	AMPA	KA1	KA2	NMDAR1	NMDAR2A	NMDAR2B	NMDAR2C	NMDAR2D	D1	D2	D3	D4	D5	CB1	CB		References:
Main olfactory bulb	++/++++	+++++	++++	-/++	+++	++++		+++	++++			++++						++++	++++		-	+++	-		1	Testa, C.M., et al., Metabotropic glutamate receptor mRNA expression in the basal ganglia of the rat. J Neurosci, 1994. 14(5 Pt 2): p. 3005-18.
- mitral cells	++++	-		--	+++			-																	2	van den Pol, A.N., et al., Ionotropic glutamate-receptor gene expression in hypothalamus: localization of AMPA, kainate, and NMDA receptor RNA with in situ hybridization. J Comp Neurol, 1994. 343(3): p. 428-44.
- tufted cells	++++	+		-	-			++++																	3	Tai, L.S., et al., Co-localization of AMPA-type glutamate receptor immunoreactivity in neurons of the rat subthalamic nucleus. Brain Res, 2001. 895(1-2): p. 95-103.
- granule cells	++	++		-	+++			-																	4	Lu, X.Y., M.B. Ghasemzadeh, and P.W. Kalivas, Expression of glutamate receptor subunit/subtype messenger RNAS for NMDAR1, GLuR1, GLuR2 and mGLuR5 by accumbal projection neurons. Brain Res Mol Brain Res, 1999. 63(2): p. 287-96.
- scattered small cells		++		++																					5	Mitrano, D.A. and Y. Smith, Comparative analysis of the subcellular and subsynaptic localization of mGluR1a and mGluR5 metabotropic glutamate receptors in the shell and core of the nucleus accumbens in rat and monkey. J Comp Neurol, 2007. 500(4): p. 788-806.
Accessory olfactory bulb	++/++++	++++	+++	-	++/+++	+++++		-	+++			++++						+++	+++		-		-		6	Molnar, E., et al., Biochemical and immunocytochemical characterization of antipeptide antibodies to a cloned GluR1 glutamate receptor subunit: cellular and subcellular distribution in the rat forebrain. Neuroscience, 1993. 53(2): p. 307-26.
- mitral cells	++++	++++			-			++++																	7	Eyigor, O., A. Centers, and L. Jennes, Distribution of ionotropic glutamate receptor subunit mRNAs in the rat hypothalamus. J Comp Neurol, 2001. 434(1): p. 101-24.
- granule cells	++	+++			+++			-															+++		8	Rogers, S.W., et al., The characterization and localization of the glutamate receptor subunit GluR1 in the rat brain. J Neurosci, 1991. 11(9): p. 2713-24.
Septum																			+++						9	Sato, K., H. Kiyama, and M. Tohyama, The differential expression patterns of messenger RNAs encoding non-N-methyl-D-aspartate glutamate receptor subunits (GluR1-4) in the rat brain. Neuroscience, 1993. 52(3): p. 515-39.
- lateral septal nucleus	+++++/++++	-/+++++	+++++	-/++++	+++/++	+++++/+++	+	+++	+++++	+	++	+++					+++/-	++/+++	-		-		++		10	Shigemoto, R., S. Nakanishi, and N. Mizuno, Distribution of the mRNA for a metabotropic glutamate receptor (mGluR1) in the central nervous system: an in situ hybridization study in adult and developing rat. J Comp Neurol, 1992. 322(1): p. 121-35.
- medial septal nucleus	+++	+/+++		-/++++	++/+++	+	+	++++/+++		++	+++	+++++					-	++			-		+++		11	Petralia, R.S. and R.J. Wenthold, Light and electron immunocytochemical localization of AMPA-selective glutamate receptors in the rat brain. J Comp Neurol, 1992. 318(3): p. 329-54.
- septohippocampal nucleus	++++	-		-	+			+++										+++	++		-				12	Lourenco Neto, F., et al., Differential distribution of metabotropic glutamate receptor subtype mRNAs in the thalamus of the rat. Brain Res, 2000. 854(1-2): p. 93-105.
- septofimbrial nucleus	+++++	++/++++	++++	-/+++	+++			++/+++	++++			+++									-				13	Herman, J.P., et al., Expression of ionotropic glutamate receptor subunit mRNAs in the hypothalamic paraventricular nucleus of the rat. J Comp Neurol, 2000. 422(3): p. 352-62.
- triangular septal nucleus	+++++/+++	+++/++++		-/++	-/++			+++				+++									-				14	Ohishi, H., et al., Distribution of the messenger RNA for a metabotropic glutamate receptor, mGluR2, in the central nervous system of the rat. Neuroscience, 1993. 53(4): p. 1009-18.
- nuclei of diagonal band	+++	+/+++		+/++++	-/+++			+++				+++++					-	++			-		+++		15	Ohishi, H., et al., Distribution of the mRNA for a metabotropic glutamate receptor (mGluR3) in the rat brain: an in situ hybridization study. J Comp Neurol, 1993. 335(2): p. 252-66.
+vertical limb				+														++	++++		-				16	Ohishi, H., et al., Distributions of the mRNAs for L-2-amino-4-phosphonobutyrate-sensitive metabotropic glutamate receptors, mGluR4 and mGluR7, in the rat brain. J Comp Neurol, 1995. 360(4): p. 555-70.
+horizontal limb				+														+++	+++		-				17	Shigemoto, R., et al., Immunohistochemical localization of a metabotropic glutamate receptor, mGluR5, in the rat brain. Neurosci Lett, 1993. 163(1): p. 53-7.
Bed nucleus of the stria terminalis	+++++/++	+++++	++++	+++	++/-	++++	++	+++++/+++/++	++++	+	++++	++-++++									-	+++			18	Wisden, W. and P.H. Seeburg, A complex mosaic of high-affinity kainate receptors in rat brain. J Neurosci, 1993. 13(8): p. 3582-98.
- medial portion		-																-	+++++						19	Mick, G., et al., The messenger RNAs encoding metabotropic glutamate receptor subtypes are expressed in different neuronal subpopulations of the rat suprachiasmatic nucleus. Neuroscience, 1995. 66(1): p. 161-73.
- lateral portion		++																++++	-						20	Kinzie, J.M., et al., Distribution of metabotropic glutamate receptor 7 messenger RNA in the developing and adult rat brain. Neuroscience, 1995. 69(1): p. 167-76.
- ventral portion		-																++++	-						21	Kinoshita, A., et al., Immunohistochemical localization of metabotropic glutamate receptors, mGluR7a and mGluR7b, in the central nervous system of the adult rat and mouse: a light and electron microscopic study. J Comp Neurol, 1998. 393(3): p. 332-52.
Amygdala																	++				-				22	Gracy, K.N. and V.M. Pickel, Ultrastructural immunocytochemical localization of the N-methyl-D-aspartate receptor and tyrosine hydroxylase in the shell of the rat nucleus accumbens. Brain Res, 1996. 739(1-2): p. 169-81.
- anterior amygdaloid area	+++	-		-				+++										+++	+++		-		+++		23	Luque, J.M., P. Malherbe, and J.G. Richards, Localization of NMDA receptor subunit mRNAs in the rat locus coeruleus. Brain Res Mol Brain Res, 1995. 29(2): p. 224-32.
- nucleus of the lateral olfactory tract		++		+				+++++													-		+++		24	Sato, K., et al., Expression patterns of a glutamate-binding protein in the rat central nervous system: comparison with N-methyl-D-aspartate receptor subunit 1 in rat. Neuroscience, 1995. 64(2): p. 459-75.
- cortical amygdaloid nucleus	+++++/++	-/+++++	++++	+/+++++	-/+++			+++	++++			++++					++++				-	+++	+++		25	Mikkelsen, J.D., P.J. Larsen, and F.J. Ebling, Distribution of N-methyl D-aspartate (NMDA) receptor mRNAs in the rat suprachiasmatic nucleus. Brain Res, 1993. 632(1-2): p. 329-33.
- medial amygdaloid nucleus	++/+++++	+/+++++	+++++	-/+++	-/+++/++++			+++	+++++			++++					++	-/+++	++/++++		-		+++		26	Xi, D., et al., NMDA receptor subunit expression in GABAergic interneurons in the prefrontal cortex: application of laser microdissection technique. J Neurosci Methods, 2009. 176(2): p. 172-81.
- bed nucleus of the accessory olfactory tract		++		+				+++													-		+++		27	Rudolf, G.D., et al., Expression of N-methyl-D-aspartate glutamate receptor subunits in the prefrontal cortex of the rat. Neuroscience, 1996. 73(2): p. 417-27.
- posteromedial cortical amygdaloid nucleus	+++++	++		-				+++													-		+++		28	Standaert, D.G., et al., Organization of N-methyl-D-aspartate glutamate receptor gene expression in the basal ganglia of the rat. J Comp Neurol, 1994. 343(1): p. 1-16.
- posterolateral cortical amygdaloid nucleus								+++													-				29	Mansour, A., et al., A comparison of D1 receptor binding and mRNA in rat brain using receptor autoradiographic and in situ hybridization techniques. Neuroscience, 1991. 45(2): p. 359-71.
- lateral amygdaloid nucleus	++/+++++	+++/+++++	++++	+++/+++++	+/++			+++	++++			+++					++	++			-		+++		30	Weiner, D.M., et al., D1 and D2 dopamine receptor mRNA in rat brain. Proc Natl Acad Sci U S A, 1991. 88(5): p. 1859-63.
- basolateral amygdaloid nucleus	+++++/++	+++/+++++	+++++	+++/+++++	+/++			+++	+++++			+++++					++	-/++			-	+++	++		31	Flores, G., et al., Expression of dopamine receptors in the subthalamic nucleus of the rat: characterization using reverse transcriptase-polymerase chain reaction and autoradiography. Neuroscience, 1999. 91(2): p. 549-56.
- basomedial amygdaloid nucleus	+++++	+++/+++++	++++	-/+++++	-/++			+++	++++			++++					++++	++++	+++		-		+++		32	Richtand, N.M., et al., Regional quantification of D1, D2, and D3 dopamine receptor mRNA in rat brain using a ribonuclease protection assay. Brain Res Mol Brain Res, 1995. 33(1): p. 97-103.
- central amygdaloid nucleus	+++/+++++/++	-/+++++		-/++	+/++			+++				+++					++/-	+++			-	+++	+++		33	Curran, E.J. and S.J. Watson, Jr., Dopamine receptor mRNA expression patterns by opioid peptide cells in the nucleus accumbens of the rat: a double in situ hybridization study. J Comp Neurol, 1995. 361(1): p. 57-76.
Caudate putamen	+++/++++	++/+++++	++++	++	++	+++++/+	++	+++	++++	+	++++	+++					+++++	+++++	-/++		-	+++	+++++		34	Le Moine, C. and B. Bloch, D1 and D2 dopamine receptor gene expression in the rat striatum: sensitive cRNA probes demonstrate prominent segregation of D1 and D2 mRNAs in distinct neuronal populations of the dorsal and ventral striatum. J Comp Neurol, 1995. 355(3): p. 418-26.
Nucleus accumbens	++/+++/++++/++	++/-/++++	++++	+++/++/+++	++/+++	++++		+++	++++			++					+++++	+++++	+++++/+++		-	+++	+		35	Le Moine, C. and B. Bloch, Expression of the D3 dopamine receptor in peptidergic neurons of the nucleus accumbens: comparison with the D1 and D2 dopamine receptors. Neuroscience, 1996. 73(1): p. 131-43.
- shell								+++				X					+++++	X	+++++		-	+++	+		36	Lu, X.Y., M.B. Ghasemzadeh, and P.W. Kalivas, Expression of D1 receptor, D2 receptor, substance P and enkephalin messenger RNAs in the neurons projecting from the nucleus accumbens. Neuroscience, 1998. 82(3): p. 767-80.
- core								+++									+++++	X	+++++		-	++	+		37	Mengod, G., et al., Visualization of dopamine D1, D2 and D3 receptor mRNAs in human and rat brain. Neurochem Int, 1992. 20 Suppl: p. 33S-43S.
Globus pallidus																					-				38	Gaspar, P., B. Bloch, and C. Le Moine, D1 and D2 receptor gene expression in the rat frontal cortex: cellular localization in different classes of efferent neurons. Eur J Neurosci, 1995. 7(5): p. 1050-63.
- ventral pallidum	+++/-/++++	++/+++	+++	+++/++	+/-/+++	+++		+++	+++			++					++	+++	+++		-				39	Bouthenet, M.L., et al., Localization of dopamine D3 receptor mRNA in the rat brain using in situ hybridization histochemistry: comparison with dopamine D2 receptor mRNA. Brain Res, 1991. 564(2): p. 203-19.
- entopeduncular nucleus	+++/-/++++	-		+++/++	+/-	++		+					-	++	-	++++	-	++			-	++++	-		40	Meador-Woodruff, J.H., et al., Distribution of D2 dopamine receptor mRNA in rat brain. Proc Natl Acad Sci U S A, 1989. 86(19): p. 7625-8.
- globus pallidus	+++/-/++++	++/-/+++	+++	+++/++	+/-/++/+++	++/+	-	+	+++	++	+	++	-	++	-	++++	++	+/++	++		-	+++++/-	-		41	Mengod, G., et al., Localization of the mRNA for the dopamine D2 receptor in the rat brain by in situ hybridization histochemistry. Proc Natl Acad Sci U S A, 1989. 86(21): p. 8560-4.
Subthalamic nucleus	+++/++++/++	+++	+++	+++/-	+/-/+++	+++		++	+++			+++	-	+++	-	++++	-/X	-/X/+++	X/+++	-	-		++		42	Le Moine, C., et al., Dopamine receptor gene expression by enkephalin neurons in rat forebrain. Proc Natl Acad Sci U S A, 1990. 87(1): p. 230-4.
Substantia nigra		-		-													-		-		-	+++++			43	Mansour, A., et al., Localization of dopamine D2 receptor mRNA and D1 and D2 receptor binding in the rat brain and pituitary: an in situ hybridization-receptor autoradiographic analysis. J Neurosci, 1990. 10(8): p. 2587-600.
- pars reticulate	++++/-/+++	-/+++		++	+/-/+++	++		++				+++	-	++	-	+++	-	+			-	+++++	-		44	Meador-Woodruff, J.H., et al., Distribution of D5 dopamine receptor mRNA in rat brain. Neurosci Lett, 1992. 145(2): p. 209-12.
- pars compacta	+++/++++	-/++++	++++	+++/++	+/-/+++/++++	++		+	++++			+++++	-	++	++	++++	-	+++++	++		-	+++++	-		45	Moldrich, G. and T. Wenger, Localization of the CB1 cannabinoid receptor in the rat brain. An immunohistochemical study. Peptides, 2000. 21(11): p. 1735-42.
- pars lateralis	+++		++++		+++				++++								-	-	++++		-				46	Tsou, K., et al., Immunohistochemical distribution of cannabinoid CB1 receptors in the rat central nervous system. Neuroscience, 1998. 83(2): p. 393-411.
Hypothalamus																		++			-	++			47	Matyas, F., et al., Subcellular localization of type 1 cannabinoid receptors in the rat basal ganglia. Neuroscience, 2006. 137(1): p. 337-61.
- anterior hypothalamic area	++++/++/+++	++/++++		-/++	-/++	++	-	-/+++			+++	++/+++	+++	++	+++	+++	-	++++/+++	++		-	++	+		48	Julian, M.D., et al., Neuroanatomical relationship between type 1 cannabinoid receptors and dopaminergic systems in the rat basal ganglia. Neuroscience, 2003. 119(1): p. 309-318.
- lateral hypothalamic area	++++/++/+++	++/+++/++++		-/++/-	-/++	-/+++	-/+++	-			+++	++/+++	++++	++	+++	+++	-	+++			-	++	+		49	Mailleux, P. and J.J. Vanderhaeghen, Distribution of neuronal cannabinoid receptor in the adult rat brain: a comparative receptor binding radioautography and in situ hybridization histochemistry. Neuroscience, 1992. 48(3): p. 655-68.
- suprachiasmatic nucleus	++/+++	++/++++		-/+++	++/-	++/++++/+++++	++/+++/-	-/+++/++		+	+++	++/+++	++++	+++	+++++	+++	+++/++	-			-	+	+
- supraoptic nucleus	++/++++	++	++	-/+++/++	++/-	++	-	-/+++	++		++++	++++	+++	+++++	++++	+++	-				-	+	+
- paraventricular nucleus	-/++++	++/++++		-/++	++/-	++	-	-/+++			++++	++++	++++	+++	++	+	-/+	++/+++	+++		-	++	+
- periventricular nucleus	++/+++	+++		+/++	-/++	+++	++	++/+++			+++	+++	++++	++++	++	+++	-	-			-	+
- arcuate nucleus	++++/++	++++	+++++	-/++	++/-/++++	++/+++	++/+++	-/+++	+++++		++++	++/++++	++++	+++	++	++	-	-/+++	-		-	+	+
- ventromedial hypothalamic nucleus	++++/++/+++++	++++	++++	++/-/+++	++/+++/++++	-/++++/++	-/++++	-/+++	++++	+	++++/++	++/++++	+++	+++	+++	++	-	+++/++++	+++		-	+	+++
- dorsomedial hypothalamic nucleus	++++/++/+++	++/+++		++/-/+++	++/+++	-/+++/++	-/+++	++/+		+	+++	++/+++	++++	++	++	++	-	+++			-	+	+
- tuberomammillary nucleus	++/++++	++		-	++	-	-	-			+++	+	++++	-	++	-	-				-	+	+
- premammillary nucleus	++++/++/+++	++/++++		-	-/+++/++	++/+++	++	-			++	+/++	++++	++	+++	++	-				-	+	+
- medial mammillary nucleus	++++/++/-/+++	++++		-/++	++++/+++/++	-/++	+++++/+++	++/+++			+++	+/+++	+++	+++	-	-	-	+++/++	++/+++++		-	+	+
- lateral mammillary nucleus	++++/++	++++/++		-/++	++++/-/++	-/++	+++++/++	++/+++			+++	+/++	+++	+++	++	++	-	+++/+++++	++/-		-	+	+
- posterior hypothalamus	++		++++		+++				++++								-	+++			-	+
- medial preoptic nucleus	++++/++	++++		-/++	++/-	-/+++/++	++/+++/+	-/++/+++		++	+++	++++/+++	++++	++	-	-		+++	++		-	+
- lateral preoptic nucleus	++++/++	++/++++		-/++	++	-/+++	-/+++	-			++++	++	+++	+++	+++	++		++++	+++		-	+
Habenula																					-
- medial habenular nucleus	++/+++++/-	++++	++++	++/+++++	-/++++	-	-	-/+	++++	++	++++	++++					+++	+++	++		-
- lateral habenular nucleus	+/+++++	+++	++++	-/++	-/+++			++	++++			+++					+++/-	+++/++	++		-		++
Thalamus
- reticular nucleus	-/+	-/+++	++++	++++/+++++	+/-/++++	+/-	+	++/+++/++++	++++	+	+	+++					-				-	++	-
- nucleus reuniens	-/+++	+++		-/++	+++/+++++	+++++		+++				+++									-
- rhomboid nucleus	-/++++/+++/+++++	++		-/+	+++/+++++	+++		+++/++				++++									-
- anterodorsal nucleus	-/++++/++/+++	+++		-/++++/+	+++/+++++	+		+++++/++				++++					-	++	++		-	++	-
- anteroventral nucleus	-/+++/++++	+++		-/++/+	+++/++++	++++/++	-	+++/++		+	+++	+++					-	++	+++		-	++	-
- anteromedial nucleus	-/+++	+++		-/++	+++			++				+++					-				-	++	-
- mediodorsal nucleus	-/+++/++++	+++		-/++/+	+++/+++++	+++		+++				+++					-				-	++	-
- ventrolateral nucleus	+++/-/++/++++	++		-/++++/++	+++/+++++	++		++				+++					-	-	++		-	++	-
- ventromedial nucleus	+++/-/++	++		-/++/+++	+++/++++	++++		++				+++					-	-	++		-	++	-
- ventroposterior nucleus	-/++/++++	++		-/++++	+++	-	-	++/-		-	-						-	-	+++		-	++	-
- central medial nucleus	-/++++/+++++	+++	+++	-/++	+++/+++++	+++		+++++/++	+++			+++						-	+++		-
- central lateral thalamic nucleus	-/++++/++/+++++	+++	+++	-/++	+++/+++++	+++		+++/++	+++			++									-
- interanteromedial nucleus	-/++++/+++	+++		-/++/+	+++/+++++	+++		+++													-
- intermediodorsal nucleus	++		++		++				++
- paraventricular nucleus	-/++++	+++	++++	-/++/+	+++/++++	+++		+++++/+++	++++												-
- submedius nucleus	-/+++++			-/+	+++/++++	+++		+++/++				+++					-				-	++	-
- laterodorsal nucleus	-/++/+++/++++	++		-/+++/++	+++/+++++	+++		++				+++					-	++	+++		-	++	-
- lateroposterior nucleus	-/++/++++/+++	++	+++	-/+++/++	+++/+++++	+++		++	+++								-				-	++	-
- midline thalamic nuclei	-			-	+++			+++									-				-	++	-
- intralaminar nuclei	-			-	+++			+++									-				-	++	-
- parafascicular nucleus	-/++++/+++++	++++	+++	-/++	+++/++++	+++		+++/+	+++			++++					-				++	++	-
- subparafascicular nucleus	-			-	+++			+++									-				-	++	-
- paracentral nucleus	-/++++/++	+++		-/++	+++			+++				++						-	++++		-
- posterior thalamic nuclei	-/++++/+++++		++	-/++	+++/+++++	+++		+++	++								-		++		-	++	-
- lateral geniculate nucleus	-/+++	++	+++	-/+++/++	-/+++/++++	+++		++/+++	+++			+++					-	-	++/+++++		-	++	-
- medial geniculate nucleus	-/++/+++++	++	++	-/+++	+++			+++	++			+++					-	-	++/++++		-	++	-
- parataenial nucleus	-/++++	+++		-/++	+++			++				++									-
Ventral tegmental area	+++/+	+/++++		-/++	-/++			+++				++					-	+++++	-/++		-		-
Parabrachial nucleus	++++/++	++++		+/++	-/++			++/+++				+++									-
- Medial parabrachial nucleus																	-	+++	-		-
- Lateral parabrachial nucleus																		++++	-		-
- Kölliker-fuse					-			+++													-
Locus coeruleus	++/-	++++		+/+++	-/++	-	+	+++++/-		+	++++	+++	-	++++	-	++	-	-/++++	-		-
Pontine nuclei	-/++	++/+++	++++	-/++++	+++/++++	++++	-	+++	++++	++	+	++++						+++	-		-
Raphe nuclei		+																			-
- dorsal raphe nucleus	+++/++	++++		+/++	-/+++	-	++	++/+++		++	+++	++++					-	+++			-
- median raphe nucleus	+++/++	++++	++++	+/++	-/+++			+++	++++			+++									-
- caudal linear nucleus of raphe	+++	+++		+/++	-/++			++													-
- rostral linear nucleus of raphe	+++	+++		+/++	-/++			++													-
- raphe magnus	++++	+++		+/+++	+++/-			+++				+++									-
- raphe obscurus	+++	+++		+/++	-/++			+++				+++									-
- raphe pontis				+	-			+++													-
- raphe pallidus				+	-			+++													-
Hippocampus																	+++				++
- entorhinal cortex	++/+++++	+++/+++++	+++++	++/+++	+++/++++			+++	+++++									+++			++	+++
- perirhinal cortex		++		++/+++	++			+++													++	+++
Parasubiculum	+++++/++++	+++/+++++		++/+++/++++	++/+++			+++++				+++									++	+++
- presubilculum	+++++/++	++/+++++		++/+++	++/+++			+++++				+++									++	+++
- subiculum	+++++/++/+++	++/+++++	++++		++/++++			+++	++++			++++						++	-		++	+++
- dentate gyrus	+++/+++++	+++++/-	++++	++++/+++++	+/++	+++++/-	+++	+++++/+++	++++	++++	+++++	+++					+++	+++	+++		++	+++
- ammons horn	+++++			-	+			+++++				++++									++
- CA1	++/+++++	-/+++++	++++	+++/++++	-/++++	+++++/+	++	+/+++	++++	+++++											++	+++
- CA2	+++++	-/+++++	++++	-/++++	-/++++			+++	++++												++	+++
- CA3	+++/+++++	-/+++++	++++	+++/++++	+/+++	+++++/-	++	+	++++	+++++	+++++										++	+++
- CA4	+++++	-	++++	-		+++		+++	++++												++	+++
- Piriform cortex	++/+++++	++++	+++++	++++	+++	+++++	++++	+	+++++	++	+++++	+++						++++
- Agranular insular cortex																	+++++	++++	++
- Insular cortex	++++		++++		++				++++
Cingulate cortex	+++		++++		+	+++	++	++++/+++	++++	++	++++						+++++	++++/++	++
Frontal cortex	++++		++++		++				++++									++++	++
Prefrontal cortex												X	X	X	X	X		++
Medial prefrontal cortex+infralimbic and prelimbic cortex)																	+++++	+++
REFERENCES	[1-13]	[1-4, 7, 9, 13, 14]	[3, 11]	[1-3, 7, 9, 12, 13, 15]	[1, 2, 4, 5, 7, 9, 11-13, 16]	[1, 2, 7, 12, 13, 17-19]	[2, 7, 13, 18]	[2, 7, 12, 13, 16, 18, 20, 21]	[3, 11]	[18]	[7, 13, 18]	[2, 7, 13, 22-27]	[7, 13, 23, 25-28]	[7, 13, 23, 25-28]	[7, 13, 23, 25-28]	[7, 13, 23, 26-28]	[29-38]	[30-43]	[31-35, 37, 39]	[31-33]	[44]	[45-48]	[49]
