# Supplementary material for: A multiscale cerebral neurochemical connectome of the rat brain
Source: PLoS Biol. 2017 Jul 3;15(7):e2002612. doi: 10.1371/journal.pbio.2002612 (PMC5507471; doi:10.1371/journal.pbio.2002612)
Supplement: S11 Table — —not detected; +very low/slight/scarce/scattered; ++low/weak; +++ moderate; ++++dense/high/intense; +++++very dense/very intense/most; X means that the receptors were present but not quantified. (XLSX) [file pbio.2002612.s025.xlsx]

## Sheet: Sheet1
	μ-OR	δ- OR	κ- OR	ORL1	GABA A	GABA B2	CRF1	CRF2	5-HT 1A	5-HT 1C	5-HT 2	5-HT 2A	5-HT 2C	5-HT 4	5-HT 5A	5-HT 5B	5-HT 6	5-HT 7	β1	β2	α1A	α1B	α1D	α1C	α2A	α2B	α2C		References:
Main olfactory bulb	++	++++			+++++	+++	++++	+++	++	+++	++++	+++	++				+++		++	+++++	X/+++++	+++	+++++						50	Quirion, R., et al., Autoradiographic distribution of mu and delta opiate receptors in rat brain using highly selective ligands. Life Sci, 1983. 33 Suppl 1: p. 227-30.
- mitral cells			-						+++	-	+++++																		51	George, S.R., et al., Distinct distributions of mu, delta and kappa opioid receptor mRNA in rat brain. Biochem Biophys Res Commun, 1994. 205(2): p. 1438-44.
- tufted cells																													52	Mansour, A., et al., Mu, delta, and kappa opioid receptor mRNA expression in the rat CNS: an in situ hybridization study. J Comp Neurol, 1994. 350(3): p. 412-38.
- granule cells									++	++	++																		53	Delfs, J.M., et al., Expression of mu opioid receptor mRNA in rat brain: an in situ hybridization study at the single cell level. J Comp Neurol, 1994. 345(1): p. 46-68.
- scattered small cells																													54	Arvidsson, U., et al., The kappa-opioid receptor is primarily postsynaptic: combined immunohistochemical localization of the receptor and endogenous opioids. Proc Natl Acad Sci U S A, 1995. 92(11): p. 5062-6.
Accessory olfactory bulb	++++	-	-		+++++	+++								++++							+++	+	-						55	Neal, C.R., Jr., et al., Opioid receptor-like (ORL1) receptor distribution in the rat central nervous system: comparison of ORL1 receptor mRNA expression with (125)I-[(14)Tyr]-orphanin FQ binding. J Comp Neurol, 1999. 412(4): p. 563-605.
- mitral cells																													56	Bowery, N.G., A.L. Hudson, and G.W. Price, GABAA and GABAB receptor site distribution in the rat central nervous system. Neuroscience, 1987. 20(2): p. 365-83.
- granule cells																													57	Durkin, M.M., et al., An in situ hybridization study of the distribution of the GABA(B2) protein mRNA in the rat CNS. Brain Res Mol Brain Res, 1999. 71(2): p. 185-200.
Septum	++	-																							X				58	Chalmers, D.T., T.W. Lovenberg, and E.B. De Souza, Localization of novel corticotropin-releasing factor receptor (CRF2) mRNA expression to specific subcortical nuclei in rat brain: comparison with CRF1 receptor mRNA expression. J Neurosci, 1995. 15(10): p. 6340-50.
- lateral septal nucleus	+++	+++	-	+++		+++	++	+++++	++++	++++/+++	++	-	++++	+++			-	+++/++	+++	+++	++	-	+		X/++++	-	-/++		59	Potter, E., et al., Distribution of corticotropin-releasing factor receptor mRNA expression in the rat brain and pituitary. Proc Natl Acad Sci U S A, 1994. 91(19): p. 8777-81.
- medial septal nucleus	++	++	-	+++	++++	+++	+++	+/-	+++++	++++	+++	-	-	++			-	++		+++++	++/+++	+++	-		X/++	-	-		60	De Souza, E.B., Corticotropin-releasing factor receptors in the rat central nervous system: characterization and regional distribution. J Neurosci, 1987. 7(1): p. 88-100.
- septohippocampal nucleus				++++		+++											-	+++	++	++	-	-	-		X/+++	-	-/++		61	Wong, M.L., et al., Localization of corticotropin-releasing hormone (CRH) receptor mRNA in adult rat brain by in situ hybridization histochemistry. Endocrinology, 1994. 135(5): p. 2275-8.
- septofimbrial nucleus	+++						++	+++	++++	++++	++	-	+++				-								X				62	Van Pett, K., et al., Distribution of mRNAs encoding CRF receptors in brain and pituitary of rat and mouse. J Comp Neurol, 2000. 428(2): p. 191-212.
- triangular septal nucleus							++	+++	+	++++	++						-								X				63	Lovenberg, T.W., et al., CRF2 alpha and CRF2 beta receptor mRNAs are differentially distributed between the rat central nervous system and peripheral tissues. Endocrinology, 1995. 136(9): p. 4139-42.
- nuclei of diagonal band	++		++++						+								-	++	+++++		+++	X/+++	+		X/++	-	-		64	Miyata, I., et al., Localization and characterization of a short isoform of the corticotropin-releasing factor receptor type 2alpha (CRF(2)alpha-tr) in the rat brain. Biochem Biophys Res Commun, 2001. 280(2): p. 553-7.
+vertical limb				++					+++++	++	+++	-	++	++			-				+++	+++	+		X				65	Pompeiano, M., J.M. Palacios, and G. Mengod, Distribution and cellular localization of mRNA coding for 5-HT1A receptor in the rat brain: correlation with receptor binding. J Neurosci, 1992. 12(2): p. 440-53.
+horizontal limb				+++		+++			++++	++++	+++	++	+++	++			-				+++	+++	+						66	Wright, D.E., et al., Comparative localization of serotonin1A, 1C, and 2 receptor subtype mRNAs in rat brain. J Comp Neurol, 1995. 351(3): p. 357-73.
Bed nucleus of the stria terminalis	+++	+++	-	-/++++		+++	+++	+++	+++	+++		-	+++	+++			-				+++	++/+++	-		X/++	-	++		67	Chalmers, D.T. and S.J. Watson, Comparative anatomical distribution of 5-HT1A receptor mRNA and 5-HT1A binding in rat brain--a combined in situ hybridisation/in vitro receptor autoradiographic study. Brain Res, 1991. 561(1): p. 51-60.
- medial portion							+++	++																	X				68	Hoffman, B.J. and E. Mezey, Distribution of serotonin 5-HT1C receptor mRNA in adult rat brain. FEBS Lett, 1989. 247(2): p. 453-62.
- lateral portion							+++	-	++++	+++	++														X				69	Molineaux, S.M., et al., 5-HT1c receptor is a prominent serotonin receptor subtype in the central nervous system. Proc Natl Acad Sci U S A, 1989. 86(17): p. 6793-7.
- ventral portion									++	+++	++														X				70	Mengod, G., et al., Localization of the mRNA for the 5-HT2 receptor by in situ hybridization histochemistry. Correlation with the distribution of receptor sites. Brain Res, 1990. 524(1): p. 139-43.
Amygdala										++				+++		-				+++	X	X			X				71	Pompeiano, M., J.M. Palacios, and G. Mengod, Distribution of the serotonin 5-HT2 receptor family mRNAs: comparison between 5-HT2A and 5-HT2C receptors. Brain Res Mol Brain Res, 1994. 23(1-2): p. 163-78.
- anterior amygdaloid area	++++	-		+			+++	-	+++	++/+++				+++	++/+++	-				+++	X	X			X/+++	-	-		72	Santana, N., et al., Expression of serotonin1A and serotonin2A receptors in pyramidal and GABAergic neurons of the rat prefrontal cortex. Cereb Cortex, 2004. 14(10): p. 1100-9.
- nucleus of the lateral olfactory tract	++++	-		++/++++			++	++	+++	++				+++	++/+++	-				+++	X	X			X				73	Mijnster, M.J., et al., Regional and cellular distribution of serotonin 5-hydroxytryptamine2a receptor mRNA in the nucleus accumbens, olfactory tubercle, and caudate putamen of the rat. J Comp Neurol, 1997. 389(1): p. 1-11.
- cortical amygdaloid nucleus	++++	-		++		+++	+++	++++	+++	++++	+++	-	++	+++	++/+++	-		++		+++	X	X			X/+++	-	-		74	Eberle-Wang, K., et al., Pattern of expression of the serotonin2C receptor messenger RNA in the basal ganglia of adult rats. J Comp Neurol, 1997. 384(2): p. 233-47.
- medial amygdaloid nucleus	++++/++	--	+++	++++		++++	+++++	+++	+++	+++	+++	-	+++	+++	++/+++	-		++		+++	X	X			X/+++	-	-		75	Ullmer, C., et al., Distribution of 5-HT4 receptor mRNA in the rat brain. Naunyn Schmiedebergs Arch Pharmacol, 1996. 354(2): p. 210-2.
- bed nucleus of the accessory olfactory tract	++++	-		++						++		++++	++++	+++	++/+++	-				+++	X	X			X				76	Vilaro, M.T., et al., Localization of 5-HT4 receptor mRNA in rat brain by in situ hybridization histochemistry. Brain Res Mol Brain Res, 1996. 43(1-2): p. 356-60.
- posteromedial cortical amygdaloid nucleus	++++/++	-	-	++		+++	++	++++		++				+++	++/+++	-				+++	X	X			X/+++	-	++		77	Vilaro, M.T., R. Cortes, and G. Mengod, Serotonin 5-HT4 receptors and their mRNAs in rat and guinea pig brain: distribution and effects of neurotoxic lesions. J Comp Neurol, 2005. 484(4): p. 418-39.
- lateral amygdaloid nucleus	++++	-		+	+++	++++	++	-	++	+++	+++	-	++++	+++	++/+++	-		+		+++	X	X			X/+++	-	++		78	Kinsey, A.M., et al., Distribution of 5-ht(5A), 5-ht(5B), 5-ht(6) and 5-HT(7) receptor mRNAs in the rat brain. Brain Res Mol Brain Res, 2001. 88(1-2): p. 194-8.
- basolateral amygdaloid nucleus	++++/-	-	++++	++		++++	+++++/++	+	++	++/+++	+++			+++	++/+++	-	+++	+		+++	X	X			X/+++	-	++		79	Serrats, J., et al., 5-ht5B receptor mRNA in the raphe nuclei: coexpression with serotonin transporter. Synapse, 2004. 51(2): p. 102-11.
- basomedial amygdaloid nucleus	++++	-		+++		++	+++	+++	++	+++	+++	-	++	+++	++/+++	-		+		+++	X	X			X/+++	-	++		80	Ward, R.P., et al., Localization of serotonin subtype 6 receptor messenger RNA in the rat brain by in situ hybridization histochemistry. Neuroscience, 1995. 64(4): p. 1105-11.
- central amygdaloid nucleus	++++	-	++++	+		+++	+	+/+++	++	+++	+++			+++	++/+++	-		++		+++	X	X			X/+++	-	-		81	Neumaier, J.F., et al., Localization of 5-HT(7) receptors in rat brain by immunocytochemistry, in situ hybridization, and agonist stimulated cFos expression. J Chem Neuroanat, 2001. 21(1): p. 63-73.
Caudate putamen	+++++/++	++++	+++++	+	+++	++	+++	-	++	++++/+	+++	+++/++	+++	++		-	++++	+		+++	-	-	-		-	-	X/++/+++		82	Gustafson, E.L., et al., A receptor autoradiographic and in situ hybridization analysis of the distribution of the 5-ht7 receptor in rat brain. Br J Pharmacol, 1996. 117(4): p. 657-66.
Nucleus accumbens	+++++	++++	+++++		+++	++	+++	-	++	++++/+++	+++	+++	+++	++		-		++			-	-	-		X/-	-	+++		83	Nicholas, A.P., V.A. Pieribone, and T. Hokfelt, Cellular localization of messenger RNA for beta-1 and beta-2 adrenergic receptors in rat brain: an in situ hybridization study. Neuroscience, 1993. 56(4): p. 1023-39.
- shell				++								+++		+++++		-	++++				-	-	-		X/-	-	+++		84	Asanuma, M., et al., Distribution of the beta-2 adrenergic receptor messenger RNA in the rat brain by in situ hybridization histochemistry: effects of chronic reserpine treatment. Neurochem Res, 1991. 16(12): p. 1253-6.
- core				++								++		++++		-	++++				-	-	-		X/-	-	+++		85	McCune, S.K., M.M. Voigt, and J.M. Hill, Expression of multiple alpha adrenergic receptor subtype messenger RNAs in the adult rat brain. Neuroscience, 1993. 57(1): p. 143-51.
Globus pallidus						++								-		-	-												86	Day, H.E., et al., Distribution of alpha 1a-, alpha 1b- and alpha 1d-adrenergic receptor mRNA in the rat brain and spinal cord. J Chem Neuroanat, 1997. 13(2): p. 115-39.
- ventral pallidum	++		++++	++		+++			+++	++++	++			-		-	-	++	+++++		+/+++	-	-		-	-	++/-		87	Pieribone, V.A., et al., Distribution of alpha 1 adrenoceptors in rat brain revealed by in situ hybridization experiments utilizing subtype-specific probes. J Neurosci, 1994. 14(7): p. 4252-68.
- entopeduncular nucleus	-			++			++	-	+++	+++/++++	++	-	++++/+++			-	-												88	Domyancic, A.V. and D.A. Morilak, Distribution of alpha1A adrenergic receptor mRNA in the rat brain visualized by in situ hybridization. J Comp Neurol, 1997. 386(3): p. 358-78.
- globus pallidus	++	++	++	+++	+	++	+++	-	++	++/+	++	-	-	-		-	-	+/-	+++++	+++	++	++	-		-	-	--		89	Nicholas, A.P., V. Pieribone, and T. Hokfelt, Distributions of mRNAs for alpha-2 adrenergic receptor subtypes in rat brain: an in situ hybridization study. J Comp Neurol, 1993. 328(4): p. 575-94.
Subthalamic nucleus				+++		+++	++++	-	++/+++	+++++	++	-	++++	++		-						X							90	Scheinin, M., et al., Distribution of alpha 2-adrenergic receptor subtype gene expression in rat brain. Brain Res Mol Brain Res, 1994. 21(1-2): p. 133-49.
Substantia nigra	++	-	+++/++++		++++	+++							++++			-		-							-	-	-		91	Zeng, D.W. and K.R. Lynch, Distribution of alpha 2-adrenergic receptor mRNAs in the rat CNS. Brain Res Mol Brain Res, 1991. 10(3): p. 219-25.
- pars reticulate	+++	++	+++	++++	++++	++	+++	-	++	++++/+++	++	-	++	++		-		-
- pars compacta	+++	++	++++	+++	+++	+++	++++	-	++	++++	++	+++	++++	-		-		-
- pars lateralis			++	++			+++	-	++	+++	++	+++	-	-		-		-
Hypothalamus																-									+++	-	X
- anterior hypothalamic area	++	-		++		++	++	++	++/+++	+++	++				++/+++	-		+++/++	-		++	-	-		+++/++	-	X/-
- lateral hypothalamic area	++	-		+++		++	++	++	++	+++	++	-	+++		++/+++	-		++	-		+++++				+++	-	X/++
- suprachiasmatic nucleus	+++	-	++	+		++	+++	-	++	+++	++				++/+++	-		++++	-		-	-	-		+++	-	X
- supraoptic nucleus	++	-	+++/++++	++++			++	++++	+++	+++	++				++/+++	-		++	-	+++	++++	+	-		+++	-	X/++
- paraventricular nucleus	++/-	-	+++++	+++		+++	+	+++/++++	++	+++	++				++/+++	-	++	+/-	-	+++	++++	++	-		+++/++	-	X/++/-
- periventricular nucleus	++/-	-	++/++++	+++		++	+++	-	++	+++/++	++				++/+++	-		++	-		-	-	-		+++	-	X
- arcuate nucleus	++/-	-	+++	++++		+++	+++	++	++	++++	+++				++/+++	-	+++	++	-		++	+	-		+++/++	-	X/-
- ventromedial hypothalamic nucleus	++	-	++	+++++		+++	+	++++	+++/++++	++/+++	+++				++/+++	-	++	++	-		++++	+	+		+++/++	-	X/++/-
- dorsomedial hypothalamic nucleus	++	-	+++/++++	+++		+++	++++	-	++/++++	+++/++++/++	+++				++/+++	-	++	+/++	-		++	+	-		X/++++	-	X/-
- tuberomammillary nucleus	++	-		+++			-	-						+++	++/+++	-			-						+++	-	X
- premammillary nucleus	++	-		+++		+++	++	+	++	++	++			+++	++/+++	-			-						+++	-	X/-
- medial mammillary nucleus	++	-		-		++	-	-	++	++/+++	+++	+++++	-	+++	++/+++	-		+++	-			X			+++	-	X/-
- lateral mammillary nucleus	++	-		++			+++	-	+++/++	++/+++	++			+++	+++++	-			-		++	X/+	-		+++	-	X/-
- supramammillary nucleus	++	-		+++		+++	+++	-	++	++	++	-	+		++/++++	-		++++	-						+++	-	X
- posterior hypothalamus	++	-	-	+++					+/+++	+++	++				++/+++	-			-		++	-	-		+++	-	X/-
- medial preoptic nucleus	++	-	++/++++	+++		++	+++	+	++	+++/++	++				++/+++	-	-	++++	-		++/++++	++	-		X/+++	-	X
- lateral preoptic nucleus	++	-		+++/++			++	++	++	++	++				++/+++	-	-	+++	-		++/++++	++	-		+++	-	X
Habenula																						X
- medial habenular nucleus	++++	++	+++	+++	+++	+++++	-	-	+++/++	+++/++	++			+++/+++++	++++	+++++	+++	+++	+++		-	X/-	-		-	-	-/+++
- lateral habenular nucleus	++++/++	++/-	-	++		++	-	-	++	+++++	+++	-	++++	++/+++		++	+++	++			++	X/-	-		-	-	-
Thalamus																										++	X
- reticular nucleus	++++/-	-	-	++		++	-	-	+++	++	+++					-			+++++	+++	X/++++	++/+++	++	+++++	++/-	++/-	X/++/-
- rhomboid nucleus	++++	-	++/-	++	++++	++++fewer	-	-	+++	++++	++					-		++++		+++	+	++++	-		-	++/+++	X/++/-
- nucleus reuniens	++++	-			++	++++	++	-	++	++/+++	++					-		++		+++	-	++++	++		-	++	X/++/-
- anterodorsal nucleus	++++	-		+		++++	-	-	++	++	++					-		++/++++		+++	+	X/++++	-		-	++	X/++/-
- anteroventral nucleus	++++	-	-	+			-	-	++	++	+++					-		++/++++	+++	+++	+	X/++++	-		-	++	X/++
- anteromedial nucleus	++++	-		+			-	-	++	++	+++					-		++/++++		+++	+	++++	-		-	++	X/++/-
- mediodorsal nucleus	++++	-	+++	-			-	-	-							-		++++/++		+++		X			-	++	X/++/-
- ventrolateral nucleus	++++	-		+	++++	++++	+++	-	++	++	++					-		+/++	+++	+++	++	X/++++	-		-	++	X/++/-
- ventromedial nucleus	++++	-	-	+	++++	++++	+++	-	++	++	++					-		++++/++		++	++	++++	-		-	++	X/++/-
- centromedian nucleus	++++	-	-	-		+++	-	-	++	++/+++	+++					-		++++		+++	+	++++	++		-	++	X/++/-
- centrolateral nucleus	++++	-	-	+			++	-	-	++						-		+/+++/++		+++	+	++++	++		-	++	X/++/-
- paracentral nucleus	++++	-	-	+		+++			++	++++	++					-		+++		+++					-	++	X/++/-
- ventroposterior nucleus	++++	-	-	++	++++	++++	+++	-	-							-		+++/++		+++	++	X/++++	-		-	++	X/++/-
- submedius nucleus	++++	-							-							-				+++						++	X/++
- lateral thalamic nucleus									++	+++	++					-	-	+	+++	+++						++	X/++
- laterodorsal nucleus	++++/-	-	-	+	++++	++++	+++	-	-	+++						-		+/++		+++	+	++++	+		-	++	X/++/-
- lateroposterior nucleus	++++	-	++	+	+++	++++	+++	-	++	+++	++					-		+		+++	+	++++	+		-	++	X/++/-
- midline thalamic nuclei	++++	-							-			-	+++			-				+++						++	X/++
- intralaminar nuclei	++++	-							++			-	+++			-				+++						++	X/++
- parafascicular nucleus	++++/-	-	+++++	++++		+++	++	-	-							-				+++	+	-	-		-	++	X/++/-
- paraventricular thalamic nucleus	++++	-	+++++/++++	++++	++	+++	+++	-	++	+++	++					-		++++		+++	+/++	X/-/++++	-		++	++/+	X/++/-
- periventricular thalamic nucleus									++	+++	++					-				+++						++	X/++
- subparafascicular nucleus	++++	-	-	++					-							-				+++	+++/++++	-	-			++	X/++
- posterior thalamic nuclei	++++	-	-	-			+++	-	++	+++/++	++					-	-	+++		+++	+	++++	+		-	++	X/++/-
- lateral geniculate nucleus	++++	-	-	++	++++	++++	++	-	+++	++/+++	++	+++	++	++		-		+++/++		+++	+	X/++++	+		-	++	X/++/-
- medial geniculate nucleus	++++	-	-			+++	++	-	+++	++/+++	++++	-	++	++		-		++		+++	+	X/++++	+		-	++	X/++/-
- interanteromedial nucleus	+++	-	++	+					-							-				+++	+	++++	+			++	X/++
- intermediodorsal	+++	-	+++	-					-	++						-		+++		+++	+	++++	+		-	++/+++	X/++/-
- parataenial nucleus				++			-	-	-	++						-		++++		+++	+	++++	-		-	++/+++	X/++/-
Ventral tegmental area	++/+++	-/+	+++/++++	+++		++	+++	-	+++	+++/++	+++	-	+++
Parabrachial nucleus				+++		++			++	+++		+++	+++	+					++		+++
- Medial parabrachial nucleus	++++	-	-	+			+++	-	++
- Lateral parabrachial nucleus	++++	-	-	++++			++++	-	++																++++	-	-
- kölliker fuse				+			++	-	++
Locus coeruleus	++++	-	-/+++	+++++		++	-	-/+	++	++/+++	++	-	+++								++/++++	+	-		X/++++	-	-
Pontine nuclei				++++		++++				++/+++	++++	+++++	-					+++			++++/+++	-	-		++++	-	+++
Raphe nuclei	+++	-	++
- dorsal raphe nucleus	++		++++	+++++		+++	++	+++	+++++	++/+++	++	++	++	-		+++/++++	-	-			++	X/++++	-		++	-	-X
- median raphe nucleus	++++	++	+++	++++			+++	+++	++++	+++/++	-	++	++	-		+++					+	++++	+		++	-	-
- raphe magnus	+	++				+++	+++	-	++++	+++/++++	++++	++	++						+++	-	++/+++	++	-		++	-	-
- raphe pallidus		+++				++	++	-	++++	+++/++++	++	++	++								++/+++	++	-
- caudal linaer nucleus	++		++++	++++			++	++++	++++	++++/+++		++	++								-	-	-
- rostral linear nucleus				+++			++	-	++++	++++/+++		++	++								-	-	-
- raphe pontis				+++			-	-	++++	++		++	++								++	++	-
- raphe obscurus			++++				+++	-	++++	++/++++/+++	++	++	++								+	+++	-
Hippocampus										+++++										+++	X/++++				X		X/+++++
- entorhinal cortex	+++	++		++++		++++	+++	+++	+++++	+++	++++	++++	++++		+++++	++++		++			X				X/+++	-	X/+++
- perirhinal cortex	+++	++												++++							X				X		X
- parasubiculum	+++	++		+		+++						-	++	+++		+++		+++			X				X/++++	-	X/+++
- presubilculum	+++	++		+		+++						-	++	+++							X				X/++++	-	X/+++
- subiculum	+++	++		+++		++			++	++++	+++	+++	+++++	+++		-					X				X/+++	-	X/+++
- dentate gyrus	+++	++	+++++	+++	+++++	+++++	+++	+++	+++/+++++	+++/++++	++++	+	++	++++	+++++	++	++++	+++	+++	+++++/+++	X				X/+	-	X/+++++/
- CA1	+++	++		+	+++	+++	+++	++	+++/+++++	+++/+++++	++	-	-	+++	+++++	++++	++++	++	++	+++++/+++	X				X/+++	-	X/+++++
- CA2	+++	++		++	+++	+++++			++++	+++/++++	++	++	-	+++	+++++		++++/-	++++	++	+++++/+++	X				X		X/+++++
- CA3	+++	++	++++	+++	+++	+++++	+++++/+++	+++/++	+++++	+/+++++	++	++++	+++++	++++	+++++		++++/-	++++		+++	X				X	-	X/+++++
- CA4	+++	++			+++		+++++	+++				++	-	++++							X				X		X
Agranular insular cortex				+++																					++	-	++
Cingulate cortex	++								+++	++++	++++	+++	++				+++	+++	+++++	+++	X/++++	X			X/++++	-	X/++
Frontal cortex	-			-/++++				+++	+++	++	+++/+++++					-			+++	+++++	+++				+++	-	++
Piriform cortex	-			-				++++	+++	++++	++++	++++	++++		+++++		++++	+++++	+++++	+++/+++++	-/++++	-	+		+++	-	+++
Insular cortex			++++						+++	+++	++++														++	-	++
Prefrontal cortex									++++			++++					+++
Infralimbic medial prefrontal cortex				+++																					+++	-	++
Perirhinal cortex																									++	-	++
REFERENCES	[50-53]	[50-52]	[51, 52, 54]	[55]	[56]	[57]	[58-63]	[58, 59, 62-64]	[65-67]	[66, 68, 69]	[66, 70]	[71-73]	[71, 74]	[41, 75-77]	[78]	[78, 79]	[78, 80]	[78, 81, 82]	[83]	[83, 84]	[85-88]	[85-87]	[86, 87]	[85]	[85, 89-91]	[89-91]	[85, 89-91]
