# Supplementary material for: A multiscale cerebral neurochemical connectome of the rat brain
Source: PLoS Biol. 2017 Jul 3;15(7):e2002612. doi: 10.1371/journal.pbio.2002612 (PMC5507471; doi:10.1371/journal.pbio.2002612)
Supplement: S12 Table — —not detected; +very low/slight/scarce/scattered; ++low/weak; +++ moderate; ++++dense/high/intense; +++++very dense/very intense/most; X means that the receptors were present but not quantified. (XLSX) [file pbio.2002612.s026.xlsx]

## Sheet: Sheet1
	GABA A α1	GABA A α2	GABA A α3	GABA A α4	GABA A α5	GABA A α6	GABA A β1	GABA A	GABA A β3	GABA A γ1	GABA A γ2	GABA A γ3	GABA A δ	GABA B1 a	GABA B1 b	GABA B1 p		References:
																		92	Wisden, W., et al., The distribution of 13 GABAA receptor subunit mRNAs in the rat brain. I. Telencephalon, diencephalon, mesencephalon. J Neurosci, 1992. 12(3): p. 1040-62.
Main olfactory bulb																		93	Laurie, D.J., P.H. Seeburg, and W. Wisden, The distribution of 13 GABAA receptor subunit mRNAs in the rat brain. II. Olfactory bulb and cerebellum. J Neurosci, 1992. 12(3): p. 1063-76.
- mitral cells	+++++	-	+++	-	-	-	++++	+++++	+++++	-	++++	-	-					94	Zhang, J.H., M. Sato, and M. Tohyama, Region-specific expression of the mRNAs encoding beta subunits (beta 1, beta 2, and beta 3) of GABAA receptor in the rat brain. J Comp Neurol, 1991. 303(4): p. 637-57.
- tufted cells	++++	++	+++	-	-	-	-	+++++	++++	-	+++	-	-					95	Liang, F., et al., Differential expression of gamma-aminobutyric acid type B receptor-1a and -1b mRNA variants in GABA and non-GABAergic neurons of the rat brain. J Comp Neurol, 2000. 416(4): p. 475-95.
- granule cells	-	+++++	++	++++	++++	-	-	-	+++++	++	++	++	++
- scattered small cells
Accessory olfactory bulb
- mitral cells
- granule cells
Septum
- lateral septal nucleus	+++	+++++	++++	+++	-	-	+++	++	+++	++++	+++	++	-	++++	++++	++++
- medial septal nucleus	+++++	-	++	-	-	-	++	+++++	-	-	++++	-	-	+++	+++	+++
- septohippocampal nucleus							++	++	++					+++	+++	+++
- septofimbrial nucleus							++	++	++					+++	+++	+++
- triangular septal nucleus							++	++	++					+++	+++	+++
- nuclei of diagonal band	+++++	+++	+++	++	-	-	++	+++++/+++	+++/++	++	++++	+++	-
+vertical limb
+horizontal limb
Bed nucleus of the stria terminalis	++++	+++++	++++	+++	++	-	++++/+++	+++/++	++++/+++	+++++	+++	++	-
- medial portion
- lateral portion
- ventral portion
Amygdala
- anterior amygdaloid area							++	++	++++
- nucleus of the lateral olfactory tract							++	++	++++
- cortical amygdaloid nucleus							++	+++	+++++
- medial amygdaloid nucleus	++	+++++	+++	+++	-	-	+++	++++/+++	++++	+++++	+++	-	-
- bed nucleus of the accessory olfactory tract							++	++	++++
- posteromedial cortical amygdaloid nucleus							++	++	++++
- lateral amygdaloid nucleus	++++	+++++	+++	+++	++	-	+++	+++	++++	++	++++	++	-
- basolateral amygdaloid nucleus							++	++	++++
- basomedial amygdaloid nucleus							++	++	++++
- central amygdaloid nucleus	++	++++	++	++	-	-	+++	+++/++	+++/++++	++++	+++	++	-
Caudate putamen	++	++++	++	++++	-	-	++	++	++++	++	+++	+++	+++	+++	+	+++
Nucleus accumbens	++	++++	++	++++	-	-	++	++	++++	++	+++	+++	+++
- shell
- core
Globus pallidus
- ventral pallidum								+++++	+
- entopeduncular nucleus	+++++	++	-	-	-	-	-	+++++	-	-	+++	-	-
- globus pallidus	+++++	+++	++	-	-	-	++	+++++	++	++++	+++	-	-
Subthalamic nucleus	++++	-	-	-	-	-	-/++	+++++	++	-	++++	++	-	+++	+	+++
Substantia nigra							+	++++	+
- pars reticulate	+++++	++	++	-	-	-	-	++++	++	+++	+++	++	-	+++	-	+++
- pars compacta	++	-	+++	+++	-	-	++	++	+++	++	+++	++	-	+++	++	++++
- pars lateralis
Hypothalamus
- anterior hypothalamic area							+++	+	++++					+++	+	+++
- lateral hypothalamic area							+++	+	++++					+++	+	+++
- suprachiasmatic nucleus							+++	+	++++					+++	+	+++
- supraoptic nucleus							+++	+	++++					++++	+	++++
- paraventricular nucleus							+++	+	++++					+++	+	+++
- periventricular nucleus							+++	+	++++					+++	+	+++
- arcuate nucleus	++	++++	-	-	+++	-	-	-/+	++++	+++	+++	-	-	+++	+	+++
- ventromedial hypothalamic nucleus	++	++++	+++	-	+++	-	+++	-/+	++++	+++	++++	-	-	+++	+	+++
- dorsomedial hypothalamic nucleus	++	+++	++	++	-	-	-/+++	-/+	+++	++	+++	-	-	+++	+	+++
- tuberomammillary nucleus							+++	+	++++					+++	+	+++
- premammillary nucleus							+++	+	++++					+++	+	+++
- medial mammillary nucleus							+++	+	++++					+++	+	+++
- lateral mammillary nucleus							+++	+	++++					+++	+	+++
- supramammillary nucleus							+++	+	++++					+++	+	+++
- posterior hypothalamus							+++	+	++++					+++	+	+++
- medial preoptic nucleus	+++	+++++	+++	++	+++	-	+++	++/+	++++	+++++	+++	++	-	+++	+	+++
- lateral preoptic nucleus							+++	+	++++					+++	+	+++
Habenula
- medial habenular nucleus	++	++++	++	-	-	-	++	++	++++	+++	++++	++	-	++++	+++++	+++++
- lateral habenular nucleus														+++	+++	+++
Thalamus
- reticular nucleus							+	++++	+					+++	+	+++
- rhomboid nucleus							+	++++	+					+++/+++++	+++/+++++	+++/+++++
- nucleus reuniens							+	++++	+					+++/+++++	+++/+++++	+++/+++++
- anterodorsal nucleus							+	++++	+					+++/+++++	+++/+++++	+++/+++++
- anteroventral nucleus							+	++++	+					+++/+++++	+++/+++++	+++/+++++
- anteromedial nucleus							+	++++	+					+++/+++++	+++/+++++	+++/+++++
- mediodorsal nucleus							+	++++	+					+++/+++++	+++/+++++	+++/+++++
- ventrolateral nucleus							+	++++	+					+++/+++++	+++/+++++	+++/+++++
- ventromedial nucleus							+	++++	+					+++/+++++	+++/+++++	+++/+++++
- centromedian nucleus							+++	++++	+++					+++/+++++	+++/+++++	+++/+++++
- centrolateral nucleus							+	++++	+					+++/+++++	+++/+++++	+++/+++++
- paracentral nucleus							+	++++	+					+++/+++++	+++/+++++	+++/+++++
- ventroposterior nucleus							+	++++	+					+++/+++++	+++/+++++	+++/+++++
- submedius nucleus							+	++++	+					+++/+++++	+++/+++++	+++/+++++
- lateral thalamic nucleus							+	++++	+					+++/+++++	+++/+++++	+++/+++++
- laterodorsal nucleus							+	++++	+					+++/+++++	+++/+++++	+++/+++++
- lateroposterior nucleus							+	++++	+					+++/+++++	+++/+++++	+++/+++++
- midline thalamic nuclei														+++/+++++	+++/+++++	+++/+++++
- intralaminar nuclei														+++/+++++	+++/+++++	+++/+++++
- parafascicular nucleus							+	++++	+					+++/+++++	+++/+++++	+++/+++++
- paraventricular thalamic nucleus							+++	++++	+++					+++/+++++	+++/+++++	+++/+++++
- periventricular thalamic nucleus							+	++++	+					+++/+++++	+++/+++++	+++/+++++
- subparafascicular nucleus							+	++++	+					+++/+++++	+++/+++++	+++/+++++
- posterior thalamic nuclei							+	++++	+					+++/+++++	+++/+++++	+++/+++++
- lateral geniculate nucleus							+	++++	+					+++	+	+++
- medial geniculate nucleus							+	++++	+					+++/+++++	+++/+++++	+++/+++++
- interanteromedial nucleus							+	++++	+					+++/+++++	+++/+++++	+++/+++++
- intermediodorsal							+	++++	+					+++/+++++	+++/+++++	+++/+++++
- parataenial nucleus							+	++++	+					+++/+++++	+++/+++++	+++/+++++
Ventral tegmental area
Parabrachial nucleus
- Medial parabrachial nucleus							++	-	++++
- Lateral parabrachial nucleus							++	-	++
- kölliker fuse
Locus coeruleus
Pontine nuclei							++	++	+++					+++	+	+++
Raphe nuclei
- dorsal raphe nucleus							++	++	++
- median raphe nucleus							-	-	-
- raphe magnus							+++	+++	+++
- raphe pallidus							+++	+++	+++
- caudal linaer nucleus							-	-	-
- rostral linear nucleus							-	-	-
- raphe pontis							-	-	-
- raphe obscurus							-	-	-
Hippocampus
- entorhinal cortex							++	+++	++++
- perirhinal cortex
- parasubiculum							+++	+	+++
- presubilculum							+++	+	+++
- subiculum
- dentate gyrus	++++	+++++	+++	+++++	+++	-	+++++	++++/++	+++++	+++	+++++	++	++++	+++	++	+++
- CA1	++++	+++++	++	++++	+++++	-	+++++	+++	+++++	+++	+++++	++	++	++++	+++	+++
- CA2														++++	+++	+++
- CA3	+++	+++++	++	++++	+++++	-	+++++	+++	+++++	+++	+++++	++	++	++++	+++	+++
- CA4														++++	+++	+++
Agranular insular cortex
Cingulate cortex
Frontal cortex
Piriform cortex	+++++	+++++	++++	++++	-	-	+++	+++++	+++++	+++	+++++	++	++
Insular cortex
Prefrontal cortex
Infralimbic medial prefrontal cortex
Perirhinal cortex
REFERENCES	[92, 93]	[92, 93]	[92, 93]	[92, 93]	[92, 93]	[92, 93]	[92-94]	[92-94]	[92-94]	[92, 93]	[92, 93]	[92, 93]	[92, 93]	[95]	[95]	[95]
