# Supplementary material for: A multiscale cerebral neurochemical connectome of the rat brain
Source: PLoS Biol. 2017 Jul 3;15(7):e2002612. doi: 10.1371/journal.pbio.2002612 (PMC5507471; doi:10.1371/journal.pbio.2002612)
Supplement: S13 Table — —not detected; +very low/slight/scarce/scattered; ++low/weak; +++ moderate; ++++dense/high/intense; +++++very dense/very intense/most; X means that the receptors were present but not quantified. (XLSX) [file pbio.2002612.s027.xlsx]

## Sheet: Sheet1
	M1	M2	M3	M4	M5	nAChR α2	nAChR α3	nAChR α4-1	nAChR α4-2	nAchR α5	nAchR α6	nAChR β2	nAchR β3		References:
Main olfactory bulb		++++		++++		+/++++	++	+	+			+			96	Buckley, N.J., T.I. Bonner, and M.R. Brann, Localization of a family of muscarinic receptor mRNAs in rat brain. J Neurosci, 1988. 8(12): p. 4646-52.
- mitral cells															97	Weiner, D.M., A.I. Levey, and M.R. Brann, Expression of muscarinic acetylcholine and dopamine receptor mRNAs in rat basal ganglia. Proc Natl Acad Sci U S A, 1990. 87(18): p. 7050-4.
- tufted cells															98	Vilaro, M.T., et al., Muscarinic M2 receptor mRNA expression and receptor binding in cholinergic and non-cholinergic cells in the rat brain: a correlative study using in situ hybridization histochemistry and receptor autoradiography. Neuroscience, 1992. 47(2): p. 367-93.
- granule cells															99	Vilaro, M.T., J.M. Palacios, and G. Mengod, Localization of m5 muscarinic receptor mRNA in rat brain examined by in situ hybridization histochemistry. Neurosci Lett, 1990. 114(2): p. 154-9.
- scattered small cells															100	Wada, E., et al., Distribution of alpha 2, alpha 3, alpha 4, and beta 2 neuronal nicotinic receptor subunit mRNAs in the central nervous system: a hybridization histochemical study in the rat. J Comp Neurol, 1989. 284(2): p. 314-35.
Accessory olfactory bulb															101	Ishii, K., J.K. Wong, and K. Sumikawa, Comparison of alpha2 nicotinic acetylcholine receptor subunit mRNA expression in the central nervous system of rats and mice. J Comp Neurol, 2005. 493(2): p. 241-60.
- mitral cells															102	Wada, E., et al., The distribution of mRNA encoded by a new member of the neuronal nicotinic acetylcholine receptor gene family (alpha 5) in the rat central nervous system. Brain Res, 1990. 526(1): p. 45-53.
- granule cells															103	Le Novere, N., M. Zoli, and J.P. Changeux, Neuronal nicotinic receptor alpha 6 subunit mRNA is selectively concentrated in catecholaminergic nuclei of the rat brain. Eur J Neurosci, 1996. 8(11): p. 2428-39.
Septum
- lateral septal nucleus		+++	++			-	-	+	++			++
- medial septal nucleus		++++				+++	+	++	++++			+++
- septohippocampal nucleus						-	-	-	-			++
- septofimbrial nucleus						-	-	++	++++			++
- triangular septal nucleus		++++				-	-	+++	++++			++
- nuclei of diagonal band		++++				+++	+	++	++++			+++
+vertical limb		++++				+++
+horizontal limb		++++				+++
Bed nucleus of the stria terminalis						++	-	++	++			++
- medial portion
- lateral portion						+++
- ventral portion
Amygdala
- anterior amygdaloid area						-/+++	-	+	+			+
- nucleus of the lateral olfactory tract		++				-	-	+++	++++	++		++
- cortical amygdaloid nucleus						-	-	+	++			++
- medial amygdaloid nucleus						+/+++	+	+	+			+
- bed nucleus of the accessory olfactory tract
- posteromedial cortical amygdaloid nucleus
- lateral amygdaloid nucleus						-	-	++	++			+
- basolateral amygdaloid nucleus	++++	++				-	+++	+++	++++			++
- basomedial amygdaloid nucleus						-/+++	-	++	+++			++
- central amygdaloid nucleus						-/+++	-	-	+			+
Caudate putamen	+++	X	++	++++	+	-	-	-	-			+
Nucleus accumbens	X	X		X	+	-	-	-	-			+
- shell					+	-
- core					+	-
Globus pallidus
- ventral pallidum						+++
- entopeduncular nucleus						-		-	+			+
- globus pallidus						-	-	+	+++			+
Subthalamic nucleus						++/-	+	++	+++			+++
Substantia nigra						-
- pars reticulate						-	-	++	++	++	++++	++	+++
- pars compacta					++++	-	++	+++	++++	++++	++++	++++	+++
- pars lateralis										++	++++		+++
Hypothalamus
- anterior hypothalamic area		++				-	-	-	+			+
- lateral hypothalamic area		++				++/+++	-	+++	+++			++
- suprachiasmatic nucleus						-	-	-	-			+
- supraoptic nucleus						-	-	-	-			+++
- paraventricular nucleus						-	-	++	++			++
- periventricular nucleus						-	+	-	-			+
- arcuate nucleus						-	-	-	-			+
- ventromedial hypothalamic nucleus		++				-	-	+++	++++			++
- dorsomedial hypothalamic nucleus						-	-	-	+			+
- tuberomammillary nucleus						-	-	++	++++			+++
- premammillary nucleus						-	-	+	++			++
- medial mammillary nucleus					++++	-	-	-	-			++
- lateral mammillary nucleus						-	-	++	++			++
- supramammillary nucleus						-	++++	++	++		+	+++	-
- posterior hypothalamus						++	++++	+	++			++
- medial preoptic nucleus						-	-	-	-			+
- lateral preoptic nucleus						++/++	+	++	+++			++
Habenula			++++
- medial habenular nucleus		+				-	++++	++++	++++++		++	+++	++++
- lateral habenular nucleus		+++++/+				-	-	-	+		+	+	+++
Thalamus				+
- reticular nucleus				+		-	+	-	+++		+++	++	++
- rhomboid nucleus				+		-	-	++	++			+++
- nucleus reuniens				+		-	+++	+++	+++			+++
- anterodorsal nucleus				+		-	+++++	++++	+++++			++
- anteroventral nucleus		+	++++	+		-	++++	++++	++++			++
- anteromedial nucleus				+		-	++++	++++	++++			+++
- mediodorsal nucleus				+		-	++	+++	++++			+++
- ventrolateral nucleus			++++	+		-	++++	++	++++			++++
- ventromedial nucleus				+		-	++++	+++	++++			++++
- centromedian nucleus				+		-	-	++	++			++
- centrolateral nucleus				+		-	+	++	+++			++
- paracentral nucleus				+		-	+	++	++			++
- ventroposterior nucleus				+		-	+++	+++	++++			++++
- submedius nucleus				+
- lateral thalamic nucleus				+
- laterodorsal nucleus				+		-	+++	++++	++++			+++
- lateroposterior nucleus				+		-	++	++++	++++			++++
- midline thalamic nuclei			++++	+
- intralaminar nuclei				+
- parafascicular nucleus				+		-	-	+++	++++			++++
- paraventricular thalamic nucleus				+		-	-	++	++			+++
- periventricular thalamic nucleus				+
- subparafascicular nucleus				+
- posterior thalamic nuclei				+		-	++	+++	++++			++++
- lateral geniculate nucleus				+		-	++++	++++	+++++			++++
- medial geniculate nucleus				+		-	++++	++++	+++++			++++
- interanteromedial nucleus				+		-	++	++	++			+++
- intermediodorsal				+
- parataenial nucleus				+		-	+	++++	++++			+++
Ventral tegmental area					++++	-/+++	+++	+++	++++	++++		++++	+++
Parabrachial nucleus		+++				++
- Medial parabrachial nucleus						++	-	++	++			++
- Lateral parabrachial nucleus						++	-	++	++			++
- kölliker fuse						++	-	++	++			++	+++
Locus coeruleus		+++				-	+++++	+	+		+++	+++
Pontine nuclei		+++++	++			-
Raphe nuclei
- dorsal raphe nucleus		+++				-	-	++	++			++
- median raphe nucleus		+++				++/++++	+	++	++	+++		+++
- raphe magnus						-
- raphe pallidus
- caudal linaer nucleus
- rostral linear nucleus						-	-	++	++			++
- raphe pontis		+++
- raphe obscurus		+++
Hippocampus	++++		++++
- entorhinal cortex					-	+	++	++	++	+++		++
- perirhinal cortex					-
- parasubiculum		+++/++++			-	-	-	++	++	++++		++
- presubilculum		+++/++++			-	+/++	+	+	++	++++		++
- subiculum		+++/++++			+++++	++/+++	++	+	++	++++		++
- dentate gyrus	++++		++	++	-	-	+	-	+	+		++
- CA1					+++++	+/+++	+	+	++	+		++
- CA2					+++++
- CA3		+++			-	+/+++	-	+	+	+		+
- CA4					-
Agranular insular cortex
Cingulate cortex
Frontal cortex
Piriform cortex	++++		++++			-	-	+	+			+
Insular cortex
Prefrontal cortex
Infralimbic medial prefrontal cortex
Perirhinal cortex
REFERENCES	[96, 97]	[96-98]	[96]	[96, 97]	[97, 99]	[100, 101]	[100]	[100]	[100]	[102]	[103]	[100]	[103]
